# Supplementary material for: An ATP-responsive metabolic cassette comprised of inositol tris/tetrakisphosphate kinase 1 (ITPK1) and inositol pentakisphosphate 2-kinase (IPK1) buffers diphosphosphoinositol phosphate levels
Source: Biochem J. 2020 Jul 24;477(14):2621–38. doi: 10.1042/BCJ20200423 (PMC7115839; doi:10.1042/BCJ20200423)
Supplement: Supplementary Docking files [file BCJ-477-2621-s2.zip]

Archive with 7 entries (7 files):
- BCJ-2020-0423_supp1.pdb
- BCJ-2020-0423_supp2.pdb
- BCJ-2020-0423_supp3.pdb
- BCJ-2020-0423_supp4.pdb
- BCJ-2020-0423_supp4b.pdb
- BCJ-2020-0423_supp5.pdb
- BCJ-2020-0423_supp6.pdb
