# Supplementary material for: An ATP-responsive metabolic cassette comprised of inositol tris/tetrakisphosphate kinase 1 (ITPK1) and inositol pentakisphosphate 2-kinase (IPK1) buffers diphosphosphoinositol phosphate levels
Source: Biochem J. 2020 Jul 24;477(14):2621–38. doi: 10.1042/BCJ20200423 (PMC7115839; doi:10.1042/BCJ20200423)
Supplement: Supplementary Docking files [file BCJ-477-2621-s2.zip › BCJ-2020-0423_supp1.pdb]

ATOM      1  N   ASP     3      17.017  28.952  51.182  1.00  0.00           N  
ATOM      2  CA  ASP     3      16.822  28.924  52.627  1.00  0.00           C  
ATOM      3  C   ASP     3      16.431  30.300  53.157  1.00  0.00           C  
ATOM      4  O   ASP     3      16.043  30.442  54.316  1.00  0.00           O  
ATOM      5  CB  ASP     3      18.089  28.432  53.329  1.00  0.00           C  
ATOM      6  CG  ASP     3      19.206  29.422  53.032  1.00  0.00           C  
ATOM      7  OD1 ASP     3      18.916  30.464  52.386  1.00  0.00           O  
ATOM      8  OD2 ASP     3      20.365  29.150  53.448  1.00  0.00           O  
ATOM      9  N   SER     4      16.535  31.311  52.300  1.00  0.00           N  
ATOM     10  CA  SER     4      15.848  32.577  52.522  1.00  0.00           C  
ATOM     11  C   SER     4      14.386  32.494  52.093  1.00  0.00           C  
ATOM     12  O   SER     4      13.512  33.099  52.714  1.00  0.00           O  
ATOM     13  CB  SER     4      16.531  33.730  51.763  1.00  0.00           C  
ATOM     14  OG  SER     4      17.842  33.937  52.267  1.00  0.00           O  
ATOM     15  N   ILE     5      14.129  31.741  51.029  1.00  0.00           N  
ATOM     16  CA  ILE     5      12.785  31.552  50.541  1.00  0.00           C  
ATOM     17  C   ILE     5      11.790  31.274  51.672  1.00  0.00           C  
ATOM     18  O   ILE     5      10.636  31.269  51.430  1.00  0.00           O  
ATOM     19  CB  ILE     5      12.723  30.398  49.547  1.00  0.00           C  
ATOM     20  CG1 ILE     5      11.410  30.347  48.748  1.00  0.00           C  
ATOM     21  CG2 ILE     5      12.847  29.014  50.206  1.00  0.00           C  
ATOM     22  CD1 ILE     5      11.225  31.535  47.804  1.00  0.00           C  
ATOM     23  N   GLN     6      12.256  30.991  52.861  1.00  0.00           N  
ATOM     24  CA  GLN     6      11.425  30.502  53.951  1.00  0.00           C  
ATOM     25  C   GLN     6      10.691  31.637  54.661  1.00  0.00           C  
ATOM     26  O   GLN     6       9.606  31.438  55.247  1.00  0.00           O  
ATOM     27  CB  GLN     6      12.290  29.754  54.962  1.00  0.00           C  
ATOM     28  CG  GLN     6      11.483  29.058  56.059  1.00  0.00           C  
ATOM     29  CD  GLN     6      10.619  27.991  55.403  1.00  0.00           C  
ATOM     30  OE1 GLN     6      11.067  27.273  54.511  1.00  0.00           O  
ATOM     31  NE2 GLN     6       9.330  27.830  55.808  1.00  0.00           N  
ATOM     32  N   GLU     7      11.278  32.824  54.591  1.00  0.00           N  
ATOM     33  CA  GLU     7      10.823  33.948  55.405  1.00  0.00           C  
ATOM     34  C   GLU     7       9.421  34.349  54.997  1.00  0.00           C  
ATOM     35  O   GLU     7       9.155  34.591  53.818  1.00  0.00           O  
ATOM     36  CB  GLU     7      11.803  35.107  55.281  1.00  0.00           C  
ATOM     37  CG  GLU     7      11.476  36.283  56.204  1.00  0.00           C  
ATOM     38  CD  GLU     7      12.541  37.351  56.000  1.00  0.00           C  
ATOM     39  OE1 GLU     7      13.491  37.096  55.213  1.00  0.00           O  
ATOM     40  OE2 GLU     7      12.419  38.436  56.628  1.00  0.00           O  
ATOM     41  N   ARG     8       8.508  34.341  55.957  1.00  0.00           N  
ATOM     42  CA  ARG     8       7.145  34.754  55.711  1.00  0.00           C  
ATOM     43  C   ARG     8       6.226  33.640  55.290  1.00  0.00           C  
ATOM     44  O   ARG     8       5.022  33.849  55.128  1.00  0.00           O  
ATOM     45  CB  ARG     8       7.128  35.850  54.642  1.00  0.00           C  
ATOM     46  CG  ARG     8       7.790  37.154  55.093  1.00  0.00           C  
ATOM     47  CD  ARG     8       7.802  38.240  54.015  1.00  0.00           C  
ATOM     48  NE  ARG     8       8.777  37.822  52.969  1.00  0.00           N  
ATOM     49  CZ  ARG     8      10.071  38.256  53.029  1.00  0.00           C  
ATOM     50  NH1 ARG     8      10.192  39.047  54.135  1.00  0.00           N  
ATOM     51  NH2 ARG     8      10.736  37.728  51.961  1.00  0.00           N  
ATOM     52  N   TYR     9       6.793  32.465  55.069  1.00  0.00           N  
ATOM     53  CA  TYR     9       6.008  31.318  54.609  1.00  0.00           C  
ATOM     54  C   TYR     9       5.309  30.652  55.769  1.00  0.00           C  
ATOM     55  O   TYR     9       5.797  30.686  56.901  1.00  0.00           O  
ATOM     56  CB  TYR     9       6.901  30.290  53.911  1.00  0.00           C  
ATOM     57  CG  TYR     9       7.310  30.868  52.600  1.00  0.00           C  
ATOM     58  CD2 TYR     9       8.561  31.483  52.470  1.00  0.00           C  
ATOM     59  CD1 TYR     9       6.464  30.807  51.470  1.00  0.00           C  
ATOM     60  CE2 TYR     9       8.985  32.038  51.245  1.00  0.00           C  
ATOM     61  CE1 TYR     9       6.879  31.368  50.218  1.00  0.00           C  
ATOM     62  CZ  TYR     9       8.146  31.979  50.127  1.00  0.00           C  
ATOM     63  OH  TYR     9       8.586  32.534  48.945  1.00  0.00           O  
ATOM     64  N   LEU    10       4.163  30.038  55.480  1.00  0.00           N  
ATOM     65  CA  LEU    10       3.413  29.410  56.514  1.00  0.00           C  
ATOM     66  C   LEU    10       3.376  27.913  56.246  1.00  0.00           C  
ATOM     67  O   LEU    10       2.990  27.485  55.151  1.00  0.00           O  
ATOM     68  CB  LEU    10       2.008  29.999  56.543  1.00  0.00           C  
ATOM     69  CG  LEU    10       1.094  29.347  57.582  1.00  0.00           C  
ATOM     70  CD1 LEU    10       1.526  29.540  59.035  1.00  0.00           C  
ATOM     71  CD2 LEU    10      -0.351  29.844  57.573  1.00  0.00           C  
ATOM     72  N   VAL    11       3.823  27.140  57.235  1.00  0.00           N  
ATOM     73  CA  VAL    11       3.807  25.685  57.124  1.00  0.00           C  
ATOM     74  C   VAL    11       2.762  25.119  58.085  1.00  0.00           C  
ATOM     75  O   VAL    11       2.758  25.421  59.276  1.00  0.00           O  
ATOM     76  CB  VAL    11       5.210  25.089  57.375  1.00  0.00           C  
ATOM     77  CG1 VAL    11       5.661  25.372  58.797  1.00  0.00           C  
ATOM     78  CG2 VAL    11       5.229  23.582  57.074  1.00  0.00           C  
ATOM     79  N   GLY    12       1.850  24.319  57.551  1.00  0.00           N  
ATOM     80  CA  GLY    12       0.862  23.632  58.404  1.00  0.00           C  
ATOM     81  C   GLY    12       1.314  22.181  58.545  1.00  0.00           C  
ATOM     82  O   GLY    12       1.928  21.634  57.641  1.00  0.00           O  
ATOM     83  N   TYR    13       1.019  21.553  59.674  1.00  0.00           N  
ATOM     84  CA  TYR    13       1.362  20.143  59.827  1.00  0.00           C  
ATOM     85  C   TYR    13       0.267  19.355  60.507  1.00  0.00           C  
ATOM     86  O   TYR    13      -0.480  19.893  61.303  1.00  0.00           O  
ATOM     87  CB  TYR    13       2.723  19.927  60.531  1.00  0.00           C  
ATOM     88  CG  TYR    13       2.733  20.259  62.009  1.00  0.00           C  
ATOM     89  CD1 TYR    13       2.974  21.562  62.434  1.00  0.00           C  
ATOM     90  CD2 TYR    13       2.513  19.251  62.969  1.00  0.00           C  
ATOM     91  CE1 TYR    13       2.968  21.880  63.798  1.00  0.00           C  
ATOM     92  CE2 TYR    13       2.506  19.532  64.311  1.00  0.00           C  
ATOM     93  CZ  TYR    13       2.755  20.851  64.723  1.00  0.00           C  
ATOM     94  OH  TYR    13       2.765  21.132  66.063  1.00  0.00           O  
ATOM     95  N   ALA    14       0.188  18.077  60.170  1.00  0.00           N  
ATOM     96  CA  ALA    14      -0.704  17.175  60.887  1.00  0.00           C  
ATOM     97  C   ALA    14       0.069  15.892  61.141  1.00  0.00           C  
ATOM     98  O   ALA    14       0.440  15.171  60.208  1.00  0.00           O  
ATOM     99  CB  ALA    14      -2.010  16.889  60.108  1.00  0.00           C  
ATOM    100  N   LEU    15       0.320  15.615  62.419  1.00  0.00           N  
ATOM    101  CA  LEU    15       1.031  14.416  62.812  1.00  0.00           C  
ATOM    102  C   LEU    15       0.397  13.871  64.062  1.00  0.00           C  
ATOM    103  O   LEU    15      -0.129  14.630  64.866  1.00  0.00           O  
ATOM    104  CB  LEU    15       2.492  14.737  63.098  1.00  0.00           C  
ATOM    105  CG  LEU    15       3.320  15.233  61.907  1.00  0.00           C  
ATOM    106  CD1 LEU    15       4.649  15.815  62.427  1.00  0.00           C  
ATOM    107  CD2 LEU    15       3.554  14.070  60.986  1.00  0.00           C  
ATOM    108  N   ALA    16       0.474  12.558  64.228  1.00  0.00           N  
ATOM    109  CA  ALA    16      -0.105  11.927  65.418  1.00  0.00           C  
ATOM    110  C   ALA    16       0.702  12.381  66.644  1.00  0.00           C  
ATOM    111  O   ALA    16       1.873  12.758  66.537  1.00  0.00           O  
ATOM    112  CB  ALA    16      -0.056  10.413  65.275  1.00  0.00           C  
ATOM    113  N   ALA    17       0.093  12.375  67.821  1.00  0.00           N  
ATOM    114  CA  ALA    17       0.875  12.688  69.024  1.00  0.00           C  
ATOM    115  C   ALA    17       2.118  11.786  69.157  1.00  0.00           C  
ATOM    116  O   ALA    17       3.188  12.251  69.569  1.00  0.00           O  
ATOM    117  CB  ALA    17       0.002  12.616  70.284  1.00  0.00           C  
ATOM    118  N   LYS    18       1.972  10.501  68.837  1.00  0.00           N  
ATOM    119  CA  LYS    18       3.080   9.561  68.930  1.00  0.00           C  
ATOM    120  C   LYS    18       4.248  10.062  68.081  1.00  0.00           C  
ATOM    121  O   LYS    18       5.403  10.047  68.521  1.00  0.00           O  
ATOM    122  CB  LYS    18       2.623   8.166  68.456  1.00  0.00           C  
ATOM    123  CG  LYS    18       3.737   7.153  68.235  1.00  0.00           C  
ATOM    124  CD  LYS    18       3.133   5.780  67.865  1.00  0.00           C  
ATOM    125  CE  LYS    18       4.207   4.798  67.388  1.00  0.00           C  
ATOM    126  NZ  LYS    18       3.696   3.391  67.267  1.00  0.00           N  
ATOM    127  N   LYS    19       3.935  10.512  66.860  1.00  0.00           N  
ATOM    128  CA  LYS    19       4.960  10.881  65.906  1.00  0.00           C  
ATOM    129  C   LYS    19       5.549  12.235  66.271  1.00  0.00           C  
ATOM    130  O   LYS    19       6.757  12.451  66.164  1.00  0.00           O  
ATOM    131  CB  LYS    19       4.380  10.870  64.494  1.00  0.00           C  
ATOM    132  CG  LYS    19       5.442  10.847  63.457  1.00  0.00           C  
ATOM    133  CD  LYS    19       4.882  10.521  62.093  1.00  0.00           C  
ATOM    134  CE  LYS    19       6.032  10.292  61.179  1.00  0.00           C  
ATOM    135  NZ  LYS    19       6.896   9.208  61.701  1.00  0.00           N  
ATOM    136  N   GLN    20       4.707  13.147  66.751  1.00  0.00           N  
ATOM    137  CA  GLN    20       5.230  14.413  67.254  1.00  0.00           C  
ATOM    138  C   GLN    20       6.294  14.168  68.344  1.00  0.00           C  
ATOM    139  O   GLN    20       7.369  14.736  68.295  1.00  0.00           O  
ATOM    140  CB  GLN    20       4.106  15.325  67.772  1.00  0.00           C  
ATOM    141  CG  GLN    20       4.604  16.682  68.274  1.00  0.00           C  
ATOM    142  CD  GLN    20       3.396  17.485  68.736  1.00  0.00           C  
ATOM    143  OE1 GLN    20       2.272  16.986  68.748  1.00  0.00           O  
ATOM    144  NE2 GLN    20       3.563  18.772  69.140  1.00  0.00           N  
ATOM    145  N   HIS    21       5.999  13.289  69.291  1.00  0.00           N  
ATOM    146  CA  HIS    21       6.977  12.966  70.339  1.00  0.00           C  
ATOM    147  C   HIS    21       8.235  12.319  69.733  1.00  0.00           C  
ATOM    148  O   HIS    21       9.359  12.766  69.983  1.00  0.00           O  
ATOM    149  CB  HIS    21       6.386  12.035  71.384  1.00  0.00           C  
ATOM    150  CG  HIS    21       7.374  11.637  72.439  1.00  0.00           C  
ATOM    151  ND1 HIS    21       7.804  12.474  73.449  1.00  0.00           N  
ATOM    152  CD2 HIS    21       8.026  10.470  72.648  1.00  0.00           C  
ATOM    153  CE1 HIS    21       8.654  11.864  74.219  1.00  0.00           C  
ATOM    154  NE2 HIS    21       8.815  10.637  73.760  1.00  0.00           N  
ATOM    155  N   SER    22       8.027  11.293  68.921  1.00  0.00           N  
ATOM    156  CA  SER    22       9.151  10.561  68.302  1.00  0.00           C  
ATOM    157  C   SER    22      10.133  11.455  67.547  1.00  0.00           C  
ATOM    158  O   SER    22      11.346  11.290  67.679  1.00  0.00           O  
ATOM    159  CB  SER    22       8.641   9.457  67.388  1.00  0.00           C  
ATOM    160  OG  SER    22       7.962   8.469  68.148  1.00  0.00           O  
ATOM    161  N   PHE    23       9.605  12.404  66.775  1.00  0.00           N  
ATOM    162  CA  PHE    23      10.420  13.341  66.001  1.00  0.00           C  
ATOM    163  C   PHE    23      10.819  14.569  66.783  1.00  0.00           C  
ATOM    164  O   PHE    23      11.514  15.450  66.251  1.00  0.00           O  
ATOM    165  CB  PHE    23       9.612  13.848  64.804  1.00  0.00           C  
ATOM    166  CG  PHE    23       9.394  12.692  63.889  1.00  0.00           C  
ATOM    167  CD2 PHE    23       8.174  11.979  63.859  1.00  0.00           C  
ATOM    168  CD1 PHE    23      10.422  12.283  63.020  1.00  0.00           C  
ATOM    169  CE2 PHE    23       7.975  10.878  62.978  1.00  0.00           C  
ATOM    170  CE1 PHE    23      10.248  11.183  62.126  1.00  0.00           C  
ATOM    171  CZ  PHE    23       9.017  10.476  62.108  1.00  0.00           C  
ATOM    172  N   ILE    24      10.354  14.668  68.027  1.00  0.00           N  
ATOM    173  CA  ILE    24      10.492  15.903  68.802  1.00  0.00           C  
ATOM    174  C   ILE    24      10.034  17.060  67.923  1.00  0.00           C  
ATOM    175  O   ILE    24      10.754  18.057  67.758  1.00  0.00           O  
ATOM    176  CB  ILE    24      11.956  16.093  69.266  1.00  0.00           C  
ATOM    177  CG1 ILE    24      12.965  16.156  68.106  1.00  0.00           C  
ATOM    178  CG2 ILE    24      12.461  14.962  70.177  1.00  0.00           C  
ATOM    179  CD1 ILE    24      14.371  16.565  68.543  1.00  0.00           C  
ATOM    180  N   GLN    25       8.841  16.930  67.330  1.00  0.00           N  
ATOM    181  CA  GLN    25       8.447  17.840  66.257  1.00  0.00           C  
ATOM    182  C   GLN    25       8.260  19.268  66.747  1.00  0.00           C  
ATOM    183  O   GLN    25       8.370  20.198  65.963  1.00  0.00           O  
ATOM    184  CB  GLN    25       7.180  17.359  65.524  1.00  0.00           C  
ATOM    185  CG  GLN    25       6.824  18.206  64.301  1.00  0.00           C  
ATOM    186  CD  GLN    25       7.966  18.090  63.300  1.00  0.00           C  
ATOM    187  OE1 GLN    25       8.531  17.015  63.105  1.00  0.00           O  
ATOM    188  NE2 GLN    25       8.368  19.193  62.613  1.00  0.00           N  
ATOM    189  N   PRO    26       7.974  19.448  68.043  1.00  0.00           N  
ATOM    190  CA  PRO    26       7.902  20.797  68.646  1.00  0.00           C  
ATOM    191  C   PRO    26       9.149  21.646  68.348  1.00  0.00           C  
ATOM    192  O   PRO    26       9.044  22.808  67.987  1.00  0.00           O  
ATOM    193  CB  PRO    26       7.637  20.711  70.161  1.00  0.00           C  
ATOM    194  CG  PRO    26       6.843  19.470  70.573  1.00  0.00           C  
ATOM    195  CD  PRO    26       7.237  18.208  69.801  1.00  0.00           C  
ATOM    196  N   SER    27      10.325  21.019  68.461  1.00  0.00           N  
ATOM    197  CA  SER    27      11.621  21.604  68.153  1.00  0.00           C  
ATOM    198  C   SER    27      11.751  21.998  66.684  1.00  0.00           C  
ATOM    199  O   SER    27      12.363  23.013  66.337  1.00  0.00           O  
ATOM    200  CB  SER    27      12.716  20.591  68.521  1.00  0.00           C  
ATOM    201  OG  SER    27      12.739  20.386  69.926  1.00  0.00           O  
ATOM    202  N   LEU    28      11.182  21.191  65.791  1.00  0.00           N  
ATOM    203  CA  LEU    28      11.182  21.576  64.381  1.00  0.00           C  
ATOM    204  C   LEU    28      10.282  22.781  64.159  1.00  0.00           C  
ATOM    205  O   LEU    28      10.639  23.708  63.426  1.00  0.00           O  
ATOM    206  CB  LEU    28      10.757  20.423  63.483  1.00  0.00           C  
ATOM    207  CG  LEU    28      10.771  20.771  61.994  1.00  0.00           C  
ATOM    208  CD1 LEU    28      12.135  21.183  61.440  1.00  0.00           C  
ATOM    209  CD2 LEU    28      10.335  19.642  61.062  1.00  0.00           C  
ATOM    210  N   ILE    29       9.115  22.798  64.801  1.00  0.00           N  
ATOM    211  CA  ILE    29       8.258  23.986  64.688  1.00  0.00           C  
ATOM    212  C   ILE    29       9.041  25.214  65.156  1.00  0.00           C  
ATOM    213  O   ILE    29       9.030  26.262  64.514  1.00  0.00           O  
ATOM    214  CB  ILE    29       6.968  23.793  65.487  1.00  0.00           C  
ATOM    215  CG1 ILE    29       6.082  22.653  64.956  1.00  0.00           C  
ATOM    216  CG2 ILE    29       6.062  25.035  65.499  1.00  0.00           C  
ATOM    217  CD1 ILE    29       5.602  22.875  63.522  1.00  0.00           C  
ATOM    218  N   GLU    30       9.801  25.070  66.238  1.00  0.00           N  
ATOM    219  CA  GLU    30      10.642  26.184  66.705  1.00  0.00           C  
ATOM    220  C   GLU    30      11.720  26.607  65.678  1.00  0.00           C  
ATOM    221  O   GLU    30      11.982  27.789  65.495  1.00  0.00           O  
ATOM    222  CB  GLU    30      11.238  25.914  68.090  1.00  0.00           C  
ATOM    223  CG  GLU    30      12.161  27.018  68.626  1.00  0.00           C  
ATOM    224  CD  GLU    30      11.526  28.416  68.656  1.00  0.00           C  
ATOM    225  OE1 GLU    30      10.321  28.536  68.981  1.00  0.00           O  
ATOM    226  OE2 GLU    30      12.243  29.404  68.347  1.00  0.00           O  
ATOM    227  N   HIS    31      12.323  25.639  64.995  1.00  0.00           N  
ATOM    228  CA  HIS    31      13.339  25.956  63.991  1.00  0.00           C  
ATOM    229  C   HIS    31      12.766  26.771  62.834  1.00  0.00           C  
ATOM    230  O   HIS    31      13.364  27.742  62.380  1.00  0.00           O  
ATOM    231  CB  HIS    31      13.961  24.662  63.460  1.00  0.00           C  
ATOM    232  CG  HIS    31      15.035  24.903  62.440  1.00  0.00           C  
ATOM    233  ND1 HIS    31      14.811  24.934  61.078  1.00  0.00           N  
ATOM    234  CD2 HIS    31      16.360  25.132  62.584  1.00  0.00           C  
ATOM    235  CE1 HIS    31      15.917  25.165  60.438  1.00  0.00           C  
ATOM    236  NE2 HIS    31      16.885  25.291  61.326  1.00  0.00           N  
ATOM    237  N   SER    32      11.609  26.345  62.338  1.00  0.00           N  
ATOM    238  CA  SER    32      10.902  27.077  61.306  1.00  0.00           C  
ATOM    239  C   SER    32      10.645  28.527  61.711  1.00  0.00           C  
ATOM    240  O   SER    32      10.920  29.448  60.944  1.00  0.00           O  
ATOM    241  CB  SER    32       9.586  26.376  61.005  1.00  0.00           C  
ATOM    242  OG  SER    32       9.832  25.110  60.412  1.00  0.00           O  
ATOM    243  N   ARG    33      10.130  28.705  62.923  1.00  0.00           N  
ATOM    244  CA  ARG    33       9.848  30.045  63.460  1.00  0.00           C  
ATOM    245  C   ARG    33      11.097  30.905  63.505  1.00  0.00           C  
ATOM    246  O   ARG    33      11.084  32.052  63.032  1.00  0.00           O  
ATOM    247  CB  ARG    33       9.189  29.954  64.827  1.00  0.00           C  
ATOM    248  CG  ARG    33       7.729  29.639  64.750  1.00  0.00           C  
ATOM    249  CD  ARG    33       7.115  29.751  66.109  1.00  0.00           C  
ATOM    250  NE  ARG    33       6.301  28.576  66.385  1.00  0.00           N  
ATOM    251  CZ  ARG    33       6.550  27.666  67.319  1.00  0.00           C  
ATOM    252  NH1 ARG    33       7.581  27.777  68.151  1.00  0.00           N  
ATOM    253  NH2 ARG    33       5.719  26.640  67.438  1.00  0.00           N  
ATOM    254  N   GLN    34      12.182  30.320  64.022  1.00  0.00           N  
ATOM    255  CA  GLN    34      13.536  30.900  63.950  1.00  0.00           C  
ATOM    256  C   GLN    34      13.921  31.383  62.555  1.00  0.00           C  
ATOM    257  O   GLN    34      14.579  32.425  62.420  1.00  0.00           O  
ATOM    258  CB  GLN    34      14.598  29.907  64.459  1.00  0.00           C  
ATOM    259  CG  GLN    34      16.017  30.480  64.460  1.00  0.00           C  
ATOM    260  CD  GLN    34      16.954  29.411  65.002  1.00  0.00           C  
ATOM    261  OE1 GLN    34      16.546  28.278  65.254  1.00  0.00           O  
ATOM    262  NE2 GLN    34      18.264  29.713  65.213  1.00  0.00           N  
ATOM    263  N   ARG    35      13.500  30.648  61.519  1.00  0.00           N  
ATOM    264  CA  ARG    35      13.828  31.000  60.128  1.00  0.00           C  
ATOM    265  C   ARG    35      12.851  31.981  59.478  1.00  0.00           C  
ATOM    266  O   ARG    35      12.940  32.265  58.287  1.00  0.00           O  
ATOM    267  CB  ARG    35      13.950  29.749  59.249  1.00  0.00           C  
ATOM    268  CG  ARG    35      15.074  28.822  59.632  1.00  0.00           C  
ATOM    269  CD  ARG    35      16.417  29.395  59.193  1.00  0.00           C  
ATOM    270  NE  ARG    35      17.467  28.376  59.235  1.00  0.00           N  
ATOM    271  CZ  ARG    35      18.123  28.009  60.335  1.00  0.00           C  
ATOM    272  NH1 ARG    35      19.053  27.068  60.257  1.00  0.00           N  
ATOM    273  NH2 ARG    35      17.857  28.575  61.508  1.00  0.00           N  
ATOM    274  N   GLY    36      11.907  32.481  60.256  1.00  0.00           N  
ATOM    275  CA  GLY    36      10.996  33.501  59.769  1.00  0.00           C  
ATOM    276  C   GLY    36       9.676  32.942  59.272  1.00  0.00           C  
ATOM    277  O   GLY    36       8.903  33.667  58.644  1.00  0.00           O  
ATOM    278  N   ILE    37       9.427  31.658  59.544  1.00  0.00           N  
ATOM    279  CA  ILE    37       8.196  31.006  59.107  1.00  0.00           C  
ATOM    280  C   ILE    37       7.102  31.100  60.164  1.00  0.00           C  
ATOM    281  O   ILE    37       7.358  31.283  61.371  1.00  0.00           O  
ATOM    282  CB  ILE    37       8.407  29.517  58.775  1.00  0.00           C  
ATOM    283  CG1 ILE    37       9.345  29.282  57.580  1.00  0.00           C  
ATOM    284  CG2 ILE    37       7.106  28.779  58.417  1.00  0.00           C  
ATOM    285  CD1 ILE    37       9.775  27.825  57.420  1.00  0.00           C  
ATOM    286  N   ASP    38       5.869  30.949  59.704  1.00  0.00           N  
ATOM    287  CA  ASP    38       4.763  30.720  60.594  1.00  0.00           C  
ATOM    288  C   ASP    38       4.424  29.233  60.536  1.00  0.00           C  
ATOM    289  O   ASP    38       4.563  28.610  59.490  1.00  0.00           O  
ATOM    290  CB  ASP    38       3.580  31.561  60.168  1.00  0.00           C  
ATOM    291  CG  ASP    38       3.917  33.020  60.443  1.00  0.00           C  
ATOM    292  OD1 ASP    38       4.907  33.269  61.182  1.00  0.00           O  
ATOM    293  OD2 ASP    38       3.189  33.905  59.918  1.00  0.00           O  
ATOM    294  N   LEU    39       3.967  28.684  61.654  1.00  0.00           N  
ATOM    295  CA  LEU    39       3.688  27.247  61.747  1.00  0.00           C  
ATOM    296  C   LEU    39       2.282  27.103  62.323  1.00  0.00           C  
ATOM    297  O   LEU    39       1.874  27.860  63.215  1.00  0.00           O  
ATOM    298  CB  LEU    39       4.742  26.506  62.626  1.00  0.00           C  
ATOM    299  CG  LEU    39       6.112  26.380  61.958  1.00  0.00           C  
ATOM    300  CD1 LEU    39       6.963  27.650  61.982  1.00  0.00           C  
ATOM    301  CD2 LEU    39       7.034  25.325  62.569  1.00  0.00           C  
ATOM    302  N   VAL    40       1.515  26.161  61.809  1.00  0.00           N  
ATOM    303  CA  VAL    40       0.216  25.890  62.414  1.00  0.00           C  
ATOM    304  C   VAL    40       0.017  24.392  62.449  1.00  0.00           C  
ATOM    305  O   VAL    40       0.299  23.694  61.463  1.00  0.00           O  
ATOM    306  CB  VAL    40      -0.966  26.593  61.680  1.00  0.00           C  
ATOM    307  CG1 VAL    40      -0.773  28.124  61.663  1.00  0.00           C  
ATOM    308  CG2 VAL    40      -1.096  26.118  60.294  1.00  0.00           C  
ATOM    309  N   LYS    41      -0.404  23.904  63.608  1.00  0.00           N  
ATOM    310  CA  LYS    41      -0.733  22.503  63.798  1.00  0.00           C  
ATOM    311  C   LYS    41      -2.188  22.410  63.360  1.00  0.00           C  
ATOM    312  O   LYS    41      -3.067  23.095  63.911  1.00  0.00           O  
ATOM    313  CB  LYS    41      -0.577  22.106  65.267  1.00  0.00           C  
ATOM    314  CG  LYS    41      -0.790  20.613  65.522  1.00  0.00           C  
ATOM    315  CD  LYS    41      -0.624  20.213  66.989  1.00  0.00           C  
ATOM    316  CE  LYS    41      -0.809  18.715  67.240  1.00  0.00           C  
ATOM    317  NZ  LYS    41      -0.652  18.418  68.682  1.00  0.00           N  
ATOM    318  N   LEU    42      -2.425  21.635  62.314  1.00  0.00           N  
ATOM    319  CA  LEU    42      -3.722  21.589  61.666  1.00  0.00           C  
ATOM    320  C   LEU    42      -4.688  20.772  62.500  1.00  0.00           C  
ATOM    321  O   LEU    42      -4.333  19.727  63.043  1.00  0.00           O  
ATOM    322  CB  LEU    42      -3.612  20.984  60.270  1.00  0.00           C  
ATOM    323  CG  LEU    42      -2.890  21.893  59.266  1.00  0.00           C  
ATOM    324  CD1 LEU    42      -2.563  21.132  58.032  1.00  0.00           C  
ATOM    325  CD2 LEU    42      -3.789  23.104  58.965  1.00  0.00           C  
ATOM    326  N   ASP    43      -5.893  21.312  62.630  1.00  0.00           N  
ATOM    327  CA  ASP    43      -7.023  20.603  63.223  1.00  0.00           C  
ATOM    328  C   ASP    43      -7.935  20.168  62.087  1.00  0.00           C  
ATOM    329  O   ASP    43      -8.631  20.994  61.499  1.00  0.00           O  
ATOM    330  CB  ASP    43      -7.761  21.542  64.177  1.00  0.00           C  
ATOM    331  CG  ASP    43      -8.908  20.766  64.808  1.00  0.00           C  
ATOM    332  OD1 ASP    43      -9.114  19.588  64.411  1.00  0.00           O  
ATOM    333  OD2 ASP    43      -9.594  21.340  65.695  1.00  0.00           O  
ATOM    334  N   PRO    44      -7.922  18.879  61.752  1.00  0.00           N  
ATOM    335  CA  PRO    44      -8.676  18.427  60.556  1.00  0.00           C  
ATOM    336  C   PRO    44     -10.153  18.138  60.804  1.00  0.00           C  
ATOM    337  O   PRO    44     -10.880  17.796  59.871  1.00  0.00           O  
ATOM    338  CB  PRO    44      -7.996  17.250  59.866  1.00  0.00           C  
ATOM    339  CG  PRO    44      -7.218  16.347  60.825  1.00  0.00           C  
ATOM    340  CD  PRO    44      -6.538  17.108  61.967  1.00  0.00           C  
ATOM    341  N   THR    45     -10.604  18.305  62.046  1.00  0.00           N  
ATOM    342  CA  THR    45     -12.044  18.258  62.326  1.00  0.00           C  
ATOM    343  C   THR    45     -12.683  19.662  62.244  1.00  0.00           C  
ATOM    344  O   THR    45     -13.900  19.818  62.409  1.00  0.00           O  
ATOM    345  CB  THR    45     -12.321  17.562  63.660  1.00  0.00           C  
ATOM    346  OG1 THR    45     -11.698  18.272  64.720  1.00  0.00           O  
ATOM    347  CG2 THR    45     -11.765  16.129  63.612  1.00  0.00           C  
ATOM    348  N   LYS    46     -11.851  20.673  61.980  1.00  0.00           N  
ATOM    349  CA  LYS    46     -12.306  22.054  61.735  1.00  0.00           C  
ATOM    350  C   LYS    46     -11.984  22.493  60.308  1.00  0.00           C  
ATOM    351  O   LYS    46     -11.000  22.008  59.704  1.00  0.00           O  
ATOM    352  CB  LYS    46     -11.653  23.031  62.729  1.00  0.00           C  
ATOM    353  CG  LYS    46     -12.077  22.800  64.181  1.00  0.00           C  
ATOM    354  CD  LYS    46     -11.467  23.800  65.164  1.00  0.00           C  
ATOM    355  CE  LYS    46     -11.912  23.585  66.612  1.00  0.00           C  
ATOM    356  NZ  LYS    46     -11.300  24.610  67.487  1.00  0.00           N  
ATOM    357  N   SER    47     -12.805  23.405  59.746  1.00  0.00           N  
ATOM    358  CA  SER    47     -12.469  23.973  58.447  1.00  0.00           C  
ATOM    359  C   SER    47     -10.992  24.362  58.371  1.00  0.00           C  
ATOM    360  O   SER    47     -10.478  25.032  59.276  1.00  0.00           O  
ATOM    361  CB  SER    47     -13.333  25.237  58.364  1.00  0.00           C  
ATOM    362  OG  SER    47     -13.097  25.909  57.136  1.00  0.00           O  
ATOM    363  N   LEU    48     -10.336  23.957  57.287  1.00  0.00           N  
ATOM    364  CA  LEU    48      -8.912  24.213  57.101  1.00  0.00           C  
ATOM    365  C   LEU    48      -8.649  25.654  56.625  1.00  0.00           C  
ATOM    366  O   LEU    48      -7.695  26.285  57.078  1.00  0.00           O  
ATOM    367  CB  LEU    48      -8.262  23.179  56.154  1.00  0.00           C  
ATOM    368  CG  LEU    48      -8.247  21.758  56.721  1.00  0.00           C  
ATOM    369  CD1 LEU    48      -7.728  20.686  55.763  1.00  0.00           C  
ATOM    370  CD2 LEU    48      -7.383  21.569  57.967  1.00  0.00           C  
ATOM    371  N   LEU    49      -9.510  26.180  55.747  1.00  0.00           N  
ATOM    372  CA  LEU    49      -9.308  27.527  55.187  1.00  0.00           C  
ATOM    373  C   LEU    49      -9.031  28.556  56.272  1.00  0.00           C  
ATOM    374  O   LEU    49      -8.144  29.401  56.114  1.00  0.00           O  
ATOM    375  CB  LEU    49     -10.492  27.964  54.310  1.00  0.00           C  
ATOM    376  CG  LEU    49     -10.315  29.353  53.694  1.00  0.00           C  
ATOM    377  CD1 LEU    49      -9.132  29.489  52.737  1.00  0.00           C  
ATOM    378  CD2 LEU    49     -11.500  29.848  52.865  1.00  0.00           C  
ATOM    379  N   GLU    50      -9.765  28.444  57.379  1.00  0.00           N  
ATOM    380  CA  GLU    50      -9.638  29.354  58.527  1.00  0.00           C  
ATOM    381  C   GLU    50      -8.279  29.253  59.228  1.00  0.00           C  
ATOM    382  O   GLU    50      -7.819  30.207  59.869  1.00  0.00           O  
ATOM    383  CB  GLU    50     -10.793  29.136  59.532  1.00  0.00           C  
ATOM    384  CG  GLU    50     -12.183  28.994  58.870  1.00  0.00           C  
ATOM    385  CD  GLU    50     -13.350  29.299  59.818  1.00  0.00           C  
ATOM    386  OE1 GLU    50     -14.103  28.354  60.174  1.00  0.00           O  
ATOM    387  OE2 GLU    50     -13.513  30.482  60.210  1.00  0.00           O  
ATOM    388  N   GLN    51      -7.640  28.091  59.113  1.00  0.00           N  
ATOM    389  CA  GLN    51      -6.328  27.866  59.715  1.00  0.00           C  
ATOM    390  C   GLN    51      -5.199  28.342  58.808  1.00  0.00           C  
ATOM    391  O   GLN    51      -4.069  28.547  59.265  1.00  0.00           O  
ATOM    392  CB  GLN    51      -6.177  26.389  60.071  1.00  0.00           C  
ATOM    393  CG  GLN    51      -7.328  25.897  60.946  1.00  0.00           C  
ATOM    394  CD  GLN    51      -7.376  24.392  61.092  1.00  0.00           C  
ATOM    395  OE1 GLN    51      -6.417  23.772  61.556  1.00  0.00           O  
ATOM    396  NE2 GLN    51      -8.508  23.795  60.720  1.00  0.00           N  
ATOM    397  N   GLY    52      -5.532  28.540  57.530  1.00  0.00           N  
ATOM    398  CA  GLY    52      -4.604  29.021  56.514  1.00  0.00           C  
ATOM    399  C   GLY    52      -4.393  30.523  56.606  1.00  0.00           C  
ATOM    400  O   GLY    52      -4.839  31.158  57.560  1.00  0.00           O  
ATOM    401  N   LYS    53      -3.742  31.116  55.596  1.00  0.00           N  
ATOM    402  CA  LYS    53      -3.240  30.471  54.383  1.00  0.00           C  
ATOM    403  C   LYS    53      -2.028  29.589  54.675  1.00  0.00           C  
ATOM    404  O   LYS    53      -1.370  29.762  55.706  1.00  0.00           O  
ATOM    405  CB  LYS    53      -2.846  31.656  53.489  1.00  0.00           C  
ATOM    406  CG  LYS    53      -4.039  32.497  53.028  1.00  0.00           C  
ATOM    407  CD  LYS    53      -3.647  33.690  52.155  1.00  0.00           C  
ATOM    408  CE  LYS    53      -4.844  34.489  51.636  1.00  0.00           C  
ATOM    409  NZ  LYS    53      -4.376  35.624  50.811  1.00  0.00           N  
ATOM    410  N   LEU    54      -1.735  28.660  53.766  1.00  0.00           N  
ATOM    411  CA  LEU    54      -0.719  27.639  53.995  1.00  0.00           C  
ATOM    412  C   LEU    54       0.094  27.498  52.731  1.00  0.00           C  
ATOM    413  O   LEU    54      -0.439  27.160  51.662  1.00  0.00           O  
ATOM    414  CB  LEU    54      -1.374  26.279  54.293  1.00  0.00           C  
ATOM    415  CG  LEU    54      -1.799  25.729  55.668  1.00  0.00           C  
ATOM    416  CD1 LEU    54      -1.623  26.692  56.831  1.00  0.00           C  
ATOM    417  CD2 LEU    54      -3.227  25.140  55.602  1.00  0.00           C  
ATOM    418  N   ASP    55       1.384  27.733  52.854  1.00  0.00           N  
ATOM    419  CA  ASP    55       2.297  27.543  51.729  1.00  0.00           C  
ATOM    420  C   ASP    55       2.763  26.084  51.583  1.00  0.00           C  
ATOM    421  O   ASP    55       3.026  25.617  50.476  1.00  0.00           O  
ATOM    422  CB  ASP    55       3.502  28.429  51.909  1.00  0.00           C  
ATOM    423  CG  ASP    55       3.126  29.896  51.906  1.00  0.00           C  
ATOM    424  OD1 ASP    55       2.548  30.352  50.893  1.00  0.00           O  
ATOM    425  OD2 ASP    55       3.389  30.580  52.903  1.00  0.00           O  
ATOM    426  N   CYS    56       2.892  25.397  52.711  1.00  0.00           N  
ATOM    427  CA  CYS    56       3.350  24.007  52.760  1.00  0.00           C  
ATOM    428  C   CYS    56       2.525  23.285  53.790  1.00  0.00           C  
ATOM    429  O   CYS    56       2.227  23.850  54.842  1.00  0.00           O  
ATOM    430  CB  CYS    56       4.867  23.901  53.169  1.00  0.00           C  
ATOM    431  SG  CYS    56       5.324  22.557  53.216  1.00  0.00           S  
ATOM    432  N   ILE    57       2.174  22.029  53.508  1.00  0.00           N  
ATOM    433  CA  ILE    57       1.632  21.139  54.542  1.00  0.00           C  
ATOM    434  C   ILE    57       2.493  19.907  54.678  1.00  0.00           C  
ATOM    435  O   ILE    57       2.820  19.270  53.670  1.00  0.00           O  
ATOM    436  CB  ILE    57       0.157  20.718  54.257  1.00  0.00           C  
ATOM    437  CG1 ILE    57      -0.741  21.963  54.270  1.00  0.00           C  
ATOM    438  CG2 ILE    57      -0.321  19.562  55.237  1.00  0.00           C  
ATOM    439  CD1 ILE    57      -2.189  21.723  53.694  1.00  0.00           C  
ATOM    440  N   ILE    58       2.876  19.590  55.919  1.00  0.00           N  
ATOM    441  CA  ILE    58       3.622  18.382  56.204  1.00  0.00           C  
ATOM    442  C   ILE    58       2.686  17.473  56.967  1.00  0.00           C  
ATOM    443  O   ILE    58       2.079  17.899  57.948  1.00  0.00           O  
ATOM    444  CB  ILE    58       4.829  18.640  57.109  1.00  0.00           C  
ATOM    445  CG1 ILE    58       5.833  19.580  56.420  1.00  0.00           C  
ATOM    446  CG2 ILE    58       5.501  17.300  57.548  1.00  0.00           C  
ATOM    447  CD1 ILE    58       6.816  20.209  57.431  1.00  0.00           C  
ATOM    448  N   HIS    59       2.533  16.235  56.533  1.00  0.00           N  
ATOM    449  CA  HIS    59       1.620  15.372  57.296  1.00  0.00           C  
ATOM    450  C   HIS    59       2.044  13.928  57.304  1.00  0.00           C  
ATOM    451  O   HIS    59       2.899  13.504  56.521  1.00  0.00           O  
ATOM    452  CB  HIS    59       0.186  15.459  56.719  1.00  0.00           C  
ATOM    453  CG  HIS    59       0.098  14.815  55.381  1.00  0.00           C  
ATOM    454  ND1 HIS    59      -0.142  13.460  55.224  1.00  0.00           N  
ATOM    455  CD2 HIS    59       0.361  15.305  54.147  1.00  0.00           C  
ATOM    456  CE1 HIS    59      -0.060  13.159  53.938  1.00  0.00           C  
ATOM    457  NE2 HIS    59       0.232  14.263  53.266  1.00  0.00           N  
ATOM    458  N   LYS    60       1.453  13.167  58.225  1.00  0.00           N  
ATOM    459  CA  LYS    60       1.394  11.738  58.003  1.00  0.00           C  
ATOM    460  C   LYS    60      -0.013  11.269  58.311  1.00  0.00           C  
ATOM    461  O   LYS    60      -0.321  10.781  59.420  1.00  0.00           O  
ATOM    462  CB  LYS    60       2.426  10.964  58.801  1.00  0.00           C  
ATOM    463  CG  LYS    60       2.416   9.481  58.402  1.00  0.00           C  
ATOM    464  CD  LYS    60       3.372   8.615  59.169  1.00  0.00           C  
ATOM    465  CE  LYS    60       3.352   7.234  58.505  1.00  0.00           C  
ATOM    466  NZ  LYS    60       4.487   6.446  59.095  1.00  0.00           N  
ATOM    467  N   LEU    61      -0.859  11.427  57.311  1.00  0.00           N  
ATOM    468  CA  LEU    61      -2.252  11.058  57.389  1.00  0.00           C  
ATOM    469  C   LEU    61      -2.485   9.577  57.023  1.00  0.00           C  
ATOM    470  O   LEU    61      -3.621   9.159  56.877  1.00  0.00           O  
ATOM    471  CB  LEU    61      -3.048  11.944  56.446  1.00  0.00           C  
ATOM    472  CG  LEU    61      -3.335  13.371  56.963  1.00  0.00           C  
ATOM    473  CD1 LEU    61      -3.727  14.260  55.783  1.00  0.00           C  
ATOM    474  CD2 LEU    61      -4.425  13.285  58.027  1.00  0.00           C  
ATOM    475  N   TYR    62      -1.413   8.810  56.884  1.00  0.00           N  
ATOM    476  CA  TYR    62      -1.477   7.385  56.525  1.00  0.00           C  
ATOM    477  C   TYR    62      -2.561   6.648  57.303  1.00  0.00           C  
ATOM    478  O   TYR    62      -3.465   6.028  56.703  1.00  0.00           O  
ATOM    479  CB  TYR    62      -0.086   6.707  56.718  1.00  0.00           C  
ATOM    480  CG  TYR    62      -0.234   5.269  56.356  1.00  0.00           C  
ATOM    481  CD2 TYR    62       0.868   4.557  55.865  1.00  0.00           C  
ATOM    482  CD1 TYR    62      -1.465   4.593  56.501  1.00  0.00           C  
ATOM    483  CE2 TYR    62       0.769   3.197  55.513  1.00  0.00           C  
ATOM    484  CE1 TYR    62      -1.584   3.208  56.148  1.00  0.00           C  
ATOM    485  CZ  TYR    62      -0.451   2.528  55.656  1.00  0.00           C  
ATOM    486  OH  TYR    62      -0.519   1.198  55.300  1.00  0.00           O  
ATOM    487  N   ASP    63      -2.514   6.740  58.634  1.00  0.00           N  
ATOM    488  CA  ASP    63      -3.456   5.973  59.439  1.00  0.00           C  
ATOM    489  C   ASP    63      -4.897   6.469  59.298  1.00  0.00           C  
ATOM    490  O   ASP    63      -5.852   5.686  59.310  1.00  0.00           O  
ATOM    491  CB  ASP    63      -3.008   5.949  60.887  1.00  0.00           C  
ATOM    492  CG  ASP    63      -1.970   4.887  61.134  1.00  0.00           C  
ATOM    493  OD2 ASP    63      -1.155   5.045  62.067  1.00  0.00           O  
ATOM    494  OD1 ASP    63      -1.952   3.893  60.369  1.00  0.00           O  
ATOM    495  N   VAL    64      -5.186   7.658  59.814  1.00  0.00           N  
ATOM    496  CA  VAL    64      -6.530   8.217  59.726  1.00  0.00           C  
ATOM    497  C   VAL    64      -6.533   9.482  58.891  1.00  0.00           C  
ATOM    498  O   VAL    64      -5.563  10.245  58.859  1.00  0.00           O  
ATOM    499  CB  VAL    64      -7.614   8.933  60.560  1.00  0.00           C  
ATOM    500  CG1 VAL    64      -8.139   8.094  61.727  1.00  0.00           C  
ATOM    501  CG2 VAL    64      -7.133  10.241  61.191  1.00  0.00           C  
ATOM    502  N   TYR    65      -7.633   9.723  58.202  1.00  0.00           N  
ATOM    503  CA  TYR    65      -7.765  10.944  57.447  1.00  0.00           C  
ATOM    504  C   TYR    65      -9.199  11.230  57.097  1.00  0.00           C  
ATOM    505  O   TYR    65      -9.980  10.342  56.744  1.00  0.00           O  
ATOM    506  CB  TYR    65      -7.201  11.174  56.037  1.00  0.00           C  
ATOM    507  CG  TYR    65      -7.894  10.229  55.118  1.00  0.00           C  
ATOM    508  CD2 TYR    65      -9.059  10.633  54.452  1.00  0.00           C  
ATOM    509  CD1 TYR    65      -7.404   8.924  54.891  1.00  0.00           C  
ATOM    510  CE2 TYR    65      -9.742   9.770  53.572  1.00  0.00           C  
ATOM    511  CE1 TYR    65      -8.085   8.033  54.000  1.00  0.00           C  
ATOM    512  CZ  TYR    65      -9.255   8.476  53.349  1.00  0.00           C  
ATOM    513  OH  TYR    65      -9.947   7.653  52.487  1.00  0.00           O  
ATOM    514  N   TRP    66      -9.569  12.502  57.193  1.00  0.00           N  
ATOM    515  CA  TRP    66     -10.909  12.944  56.813  1.00  0.00           C  
ATOM    516  C   TRP    66     -10.770  13.070  55.293  1.00  0.00           C  
ATOM    517  O   TRP    66     -10.634  14.168  54.746  1.00  0.00           O  
ATOM    518  CB  TRP    66     -11.502  14.303  57.204  1.00  0.00           C  
ATOM    519  CG  TRP    66     -11.804  14.441  58.677  1.00  0.00           C  
ATOM    520  CD1 TRP    66     -11.074  15.047  59.659  1.00  0.00           C  
ATOM    521  CD2 TRP    66     -12.957  13.945  59.373  1.00  0.00           C  
ATOM    522  NE1 TRP    66     -11.627  14.987  60.854  1.00  0.00           N  
ATOM    523  CE2 TRP    66     -12.812  14.308  60.737  1.00  0.00           C  
ATOM    524  CE3 TRP    66     -14.107  13.229  58.977  1.00  0.00           C  
ATOM    525  CZ2 TRP    66     -13.782  13.975  61.722  1.00  0.00           C  
ATOM    526  CZ3 TRP    66     -15.085  12.890  59.960  1.00  0.00           C  
ATOM    527  CH2 TRP    66     -14.906  13.269  61.314  1.00  0.00           C  
ATOM    528  N   LYS    67     -10.804  11.937  54.585  1.00  0.00           N  
ATOM    529  CA  LYS    67     -10.645  11.927  53.120  1.00  0.00           C  
ATOM    530  C   LYS    67     -11.437  12.971  52.347  1.00  0.00           C  
ATOM    531  O   LYS    67     -11.343  13.067  51.121  1.00  0.00           O  
ATOM    532  CB  LYS    67     -11.062  10.695  52.312  1.00  0.00           C  
ATOM    533  CG  LYS    67     -12.570  10.437  52.327  1.00  0.00           C  
ATOM    534  CD  LYS    67     -12.981   9.166  51.580  1.00  0.00           C  
ATOM    535  CE  LYS    67     -14.491   8.916  51.582  1.00  0.00           C  
ATOM    536  NZ  LYS    67     -14.802   7.687  50.820  1.00  0.00           N  
ATOM    537  N   GLU    68     -12.233  13.775  53.043  1.00  0.00           N  
ATOM    538  CA  GLU    68     -13.006  14.827  52.399  1.00  0.00           C  
ATOM    539  C   GLU    68     -12.509  16.259  52.688  1.00  0.00           C  
ATOM    540  O   GLU    68     -12.195  17.020  51.769  1.00  0.00           O  
ATOM    541  CB  GLU    68     -14.489  14.953  52.764  1.00  0.00           C  
ATOM    542  CG  GLU    68     -15.327  13.745  52.339  1.00  0.00           C  
ATOM    543  CD  GLU    68     -16.761  13.984  52.789  1.00  0.00           C  
ATOM    544  OE1 GLU    68     -17.028  15.077  53.357  1.00  0.00           O  
ATOM    545  OE2 GLU    68     -17.608  13.078  52.571  1.00  0.00           O  
ATOM    546  N   ASN    69     -12.330  16.659  54.009  1.00  0.00           N  
ATOM    547  CA  ASN    69     -12.054  18.048  54.320  1.00  0.00           C  
ATOM    548  C   ASN    69     -10.649  18.384  53.835  1.00  0.00           C  
ATOM    549  O   ASN    69     -10.457  19.374  53.122  1.00  0.00           O  
ATOM    550  CB  ASN    69     -12.195  18.282  55.829  1.00  0.00           C  
ATOM    551  CG  ASN    69     -13.677  18.240  56.175  1.00  0.00           C  
ATOM    552  OD1 ASN    69     -14.534  18.424  55.314  1.00  0.00           O  
ATOM    553  ND2 ASN    69     -14.057  17.995  57.458  1.00  0.00           N  
ATOM    554  N   LEU    70      -9.685  17.545  54.199  1.00  0.00           N  
ATOM    555  CA  LEU    70      -8.318  17.698  53.684  1.00  0.00           C  
ATOM    556  C   LEU    70      -8.254  17.761  52.168  1.00  0.00           C  
ATOM    557  O   LEU    70      -7.638  18.680  51.608  1.00  0.00           O  
ATOM    558  CB  LEU    70      -7.414  16.599  54.229  1.00  0.00           C  
ATOM    559  CG  LEU    70      -5.972  16.689  53.724  1.00  0.00           C  
ATOM    560  CD1 LEU    70      -5.223  17.956  54.136  1.00  0.00           C  
ATOM    561  CD2 LEU    70      -5.051  15.564  54.194  1.00  0.00           C  
ATOM    562  N   HIS    71      -8.891  16.796  51.492  1.00  0.00           N  
ATOM    563  CA  HIS    71      -8.849  16.756  50.021  1.00  0.00           C  
ATOM    564  C   HIS    71      -9.490  17.989  49.401  1.00  0.00           C  
ATOM    565  O   HIS    71      -8.931  18.579  48.472  1.00  0.00           O  
ATOM    566  CB  HIS    71      -9.476  15.460  49.471  1.00  0.00           C  
ATOM    567  CG  HIS    71      -9.449  15.386  47.972  1.00  0.00           C  
ATOM    568  ND1 HIS    71      -8.304  15.173  47.232  1.00  0.00           N  
ATOM    569  CD2 HIS    71     -10.443  15.497  47.060  1.00  0.00           C  
ATOM    570  CE1 HIS    71      -8.577  15.152  45.963  1.00  0.00           C  
ATOM    571  NE2 HIS    71      -9.873  15.348  45.819  1.00  0.00           N  
ATOM    572  N   GLU    72     -10.649  18.378  49.928  1.00  0.00           N  
ATOM    573  CA  GLU    72     -11.378  19.588  49.480  1.00  0.00           C  
ATOM    574  C   GLU    72     -10.451  20.809  49.475  1.00  0.00           C  
ATOM    575  O   GLU    72     -10.394  21.563  48.494  1.00  0.00           O  
ATOM    576  CB  GLU    72     -12.548  19.866  50.422  1.00  0.00           C  
ATOM    577  CG  GLU    72     -13.889  20.071  49.754  1.00  0.00           C  
ATOM    578  CD  GLU    72     -14.766  18.831  49.848  1.00  0.00           C  
ATOM    579  OE1 GLU    72     -14.817  18.210  50.938  1.00  0.00           O  
ATOM    580  OE2 GLU    72     -15.414  18.482  48.835  1.00  0.00           O  
ATOM    581  N   PHE    73      -9.716  20.977  50.576  1.00  0.00           N  
ATOM    582  CA  PHE    73      -8.777  22.072  50.733  1.00  0.00           C  
ATOM    583  C   PHE    73      -7.677  22.050  49.692  1.00  0.00           C  
ATOM    584  O   PHE    73      -7.401  23.078  49.088  1.00  0.00           O  
ATOM    585  CB  PHE    73      -8.164  22.086  52.134  1.00  0.00           C  
ATOM    586  CG  PHE    73      -7.189  23.211  52.186  1.00  0.00           C  
ATOM    587  CD1 PHE    73      -7.601  24.551  52.367  1.00  0.00           C  
ATOM    588  CD2 PHE    73      -5.812  22.953  52.052  1.00  0.00           C  
ATOM    589  CE1 PHE    73      -6.660  25.621  52.419  1.00  0.00           C  
ATOM    590  CE2 PHE    73      -4.849  24.006  52.102  1.00  0.00           C  
ATOM    591  CZ  PHE    73      -5.278  25.346  52.284  1.00  0.00           C  
ATOM    592  N   ARG    74      -7.024  20.888  49.536  1.00  0.00           N  
ATOM    593  CA  ARG    74      -5.914  20.691  48.587  1.00  0.00           C  
ATOM    594  C   ARG    74      -6.331  21.103  47.194  1.00  0.00           C  
ATOM    595  O   ARG    74      -5.596  21.819  46.500  1.00  0.00           O  
ATOM    596  CB  ARG    74      -5.486  19.200  48.428  1.00  0.00           C  
ATOM    597  CG  ARG    74      -4.265  19.008  47.525  1.00  0.00           C  
ATOM    598  CD  ARG    74      -3.921  17.541  47.263  1.00  0.00           C  
ATOM    599  NE  ARG    74      -5.034  16.956  46.463  1.00  0.00           N  
ATOM    600  CZ  ARG    74      -5.114  17.205  45.123  1.00  0.00           C  
ATOM    601  NH1 ARG    74      -4.062  18.007  44.785  1.00  0.00           N  
ATOM    602  NH2 ARG    74      -6.215  16.554  44.645  1.00  0.00           N  
ATOM    603  N   GLU    75      -7.508  20.623  46.787  1.00  0.00           N  
ATOM    604  CA  GLU    75      -8.067  20.877  45.452  1.00  0.00           C  
ATOM    605  C   GLU    75      -8.291  22.356  45.222  1.00  0.00           C  
ATOM    606  O   GLU    75      -7.981  22.878  44.154  1.00  0.00           O  
ATOM    607  CB  GLU    75      -9.405  20.150  45.301  1.00  0.00           C  
ATOM    608  CG  GLU    75     -10.032  20.308  43.914  1.00  0.00           C  
ATOM    609  CD  GLU    75     -11.317  19.492  43.882  1.00  0.00           C  
ATOM    610  OE1 GLU    75     -11.632  18.846  44.918  1.00  0.00           O  
ATOM    611  OE2 GLU    75     -12.000  19.505  42.824  1.00  0.00           O  
ATOM    612  N   LYS    76      -8.835  23.011  46.242  1.00  0.00           N  
ATOM    613  CA  LYS    76      -9.109  24.430  46.213  1.00  0.00           C  
ATOM    614  C   LYS    76      -7.829  25.265  46.183  1.00  0.00           C  
ATOM    615  O   LYS    76      -7.833  26.379  45.666  1.00  0.00           O  
ATOM    616  CB  LYS    76      -9.970  24.814  47.423  1.00  0.00           C  
ATOM    617  CG  LYS    76     -11.404  24.285  47.344  1.00  0.00           C  
ATOM    618  CD  LYS    76     -12.264  24.662  48.551  1.00  0.00           C  
ATOM    619  CE  LYS    76     -13.697  24.134  48.472  1.00  0.00           C  
ATOM    620  NZ  LYS    76     -14.447  24.518  49.689  1.00  0.00           N  
ATOM    621  N   CYS    77      -6.740  24.709  46.738  1.00  0.00           N  
ATOM    622  CA  CYS    77      -5.488  25.430  46.958  1.00  0.00           C  
ATOM    623  C   CYS    77      -4.281  24.701  46.358  1.00  0.00           C  
ATOM    624  O   CYS    77      -3.395  24.234  47.098  1.00  0.00           O  
ATOM    625  CB  CYS    77      -5.276  25.678  48.447  1.00  0.00           C  
ATOM    626  SG  CYS    77      -6.292  26.492  49.013  1.00  0.00           S  
ATOM    627  N   PRO    78      -4.228  24.641  45.015  1.00  0.00           N  
ATOM    628  CA  PRO    78      -3.160  24.013  44.244  1.00  0.00           C  
ATOM    629  C   PRO    78      -1.791  24.588  44.532  1.00  0.00           C  
ATOM    630  O   PRO    78      -0.804  23.915  44.281  1.00  0.00           O  
ATOM    631  CB  PRO    78      -3.529  24.328  42.781  1.00  0.00           C  
ATOM    632  CG  PRO    78      -4.976  24.674  42.801  1.00  0.00           C  
ATOM    633  CD  PRO    78      -5.260  25.240  44.140  1.00  0.00           C  
ATOM    634  N   GLY    79      -1.739  25.812  45.038  1.00  0.00           N  
ATOM    635  CA  GLY    79      -0.480  26.504  45.365  1.00  0.00           C  
ATOM    636  C   GLY    79       0.165  25.900  46.616  1.00  0.00           C  
ATOM    637  O   GLY    79       1.353  26.100  46.843  1.00  0.00           O  
ATOM    638  N   VAL    80      -0.628  25.214  47.447  1.00  0.00           N  
ATOM    639  CA  VAL    80      -0.118  24.664  48.710  1.00  0.00           C  
ATOM    640  C   VAL    80       0.654  23.397  48.411  1.00  0.00           C  
ATOM    641  O   VAL    80       0.105  22.472  47.820  1.00  0.00           O  
ATOM    642  CB  VAL    80      -1.259  24.341  49.705  1.00  0.00           C  
ATOM    643  CG1 VAL    80      -0.770  23.701  51.005  1.00  0.00           C  
ATOM    644  CG2 VAL    80      -2.056  25.572  50.140  1.00  0.00           C  
ATOM    645  N   PRO    81       1.921  23.366  48.812  1.00  0.00           N  
ATOM    646  CA  PRO    81       2.774  22.189  48.587  1.00  0.00           C  
ATOM    647  C   PRO    81       2.434  21.154  49.659  1.00  0.00           C  
ATOM    648  O   PRO    81       2.527  21.465  50.860  1.00  0.00           O  
ATOM    649  CB  PRO    81       4.275  22.558  48.643  1.00  0.00           C  
ATOM    650  CG  PRO    81       4.542  24.054  48.468  1.00  0.00           C  
ATOM    651  CD  PRO    81       3.466  24.946  49.091  1.00  0.00           C  
ATOM    652  N   VAL    82       2.075  19.936  49.250  1.00  0.00           N  
ATOM    653  CA  VAL    82       1.725  18.899  50.216  1.00  0.00           C  
ATOM    654  C   VAL    82       2.856  17.884  50.340  1.00  0.00           C  
ATOM    655  O   VAL    82       3.180  17.228  49.384  1.00  0.00           O  
ATOM    656  CB  VAL    82       0.405  18.169  49.829  1.00  0.00           C  
ATOM    657  CG1 VAL    82      -0.018  17.205  50.951  1.00  0.00           C  
ATOM    658  CG2 VAL    82      -0.706  19.197  49.585  1.00  0.00           C  
ATOM    659  N   ILE    83       3.407  17.730  51.550  1.00  0.00           N  
ATOM    660  CA  ILE    83       4.468  16.742  51.810  1.00  0.00           C  
ATOM    661  C   ILE    83       3.822  15.641  52.663  1.00  0.00           C  
ATOM    662  O   ILE    83       3.748  15.766  53.888  1.00  0.00           O  
ATOM    663  CB  ILE    83       5.639  17.433  52.545  1.00  0.00           C  
ATOM    664  CG1 ILE    83       6.239  18.616  51.766  1.00  0.00           C  
ATOM    665  CG2 ILE    83       6.824  16.495  52.828  1.00  0.00           C  
ATOM    666  CD1 ILE    83       7.265  19.415  52.567  1.00  0.00           C  
ATOM    667  N   ASP    84       3.300  14.580  52.051  1.00  0.00           N  
ATOM    668  CA  ASP    84       3.411  14.286  50.620  1.00  0.00           C  
ATOM    669  C   ASP    84       2.027  14.042  50.045  1.00  0.00           C  
ATOM    670  O   ASP    84       1.051  13.864  50.810  1.00  0.00           O  
ATOM    671  CB  ASP    84       4.281  13.033  50.416  1.00  0.00           C  
ATOM    672  CG  ASP    84       5.794  13.295  50.677  1.00  0.00           C  
ATOM    673  OD1 ASP    84       6.279  14.405  50.420  1.00  0.00           O  
ATOM    674  OD2 ASP    84       6.498  12.349  51.099  1.00  0.00           O  
ATOM    675  N   LEU    85       1.912  14.071  48.697  1.00  0.00           N  
ATOM    676  CA  LEU    85       0.617  13.964  48.040  1.00  0.00           C  
ATOM    677  C   LEU    85      -0.107  12.683  48.399  1.00  0.00           C  
ATOM    678  O   LEU    85       0.496  11.613  48.508  1.00  0.00           O  
ATOM    679  CB  LEU    85       0.977  14.002  46.548  1.00  0.00           C  
ATOM    680  CG  LEU    85       1.537  15.350  46.090  1.00  0.00           C  
ATOM    681  CD1 LEU    85       2.027  15.388  44.643  1.00  0.00           C  
ATOM    682  CD2 LEU    85       0.553  16.517  46.162  1.00  0.00           C  
ATOM    683  N   PRO    86      -1.404  12.814  48.605  1.00  0.00           N  
ATOM    684  CA  PRO    86      -2.221  11.655  49.005  1.00  0.00           C  
ATOM    685  C   PRO    86      -2.174  10.459  48.054  1.00  0.00           C  
ATOM    686  O   PRO    86      -2.221   9.346  48.528  1.00  0.00           O  
ATOM    687  CB  PRO    86      -3.651  12.088  49.290  1.00  0.00           C  
ATOM    688  CG  PRO    86      -3.768  13.540  49.756  1.00  0.00           C  
ATOM    689  CD  PRO    86      -2.801  14.491  49.045  1.00  0.00           C  
ATOM    690  N   GLU    87      -2.085  10.683  46.714  1.00  0.00           N  
ATOM    691  CA  GLU    87      -2.023   9.488  45.844  1.00  0.00           C  
ATOM    692  C   GLU    87      -0.777   8.661  46.124  1.00  0.00           C  
ATOM    693  O   GLU    87      -0.877   7.455  46.159  1.00  0.00           O  
ATOM    694  CB  GLU    87      -2.041  10.080  44.426  1.00  0.00           C  
ATOM    695  CG  GLU    87      -3.392  10.681  44.033  1.00  0.00           C  
ATOM    696  CD  GLU    87      -3.235  11.339  42.669  1.00  0.00           C  
ATOM    697  OE1 GLU    87      -2.088  11.355  42.149  1.00  0.00           O  
ATOM    698  OE2 GLU    87      -4.261  11.832  42.129  1.00  0.00           O  
ATOM    699  N   ALA    88       0.371   9.297  46.377  1.00  0.00           N  
ATOM    700  CA  ALA    88       1.573   8.574  46.813  1.00  0.00           C  
ATOM    701  C   ALA    88       1.379   7.806  48.126  1.00  0.00           C  
ATOM    702  O   ALA    88       1.799   6.616  48.256  1.00  0.00           O  
ATOM    703  CB  ALA    88       2.729   9.531  46.944  1.00  0.00           C  
ATOM    704  N   ILE    89       0.760   8.473  49.103  1.00  0.00           N  
ATOM    705  CA  ILE    89       0.434   7.851  50.389  1.00  0.00           C  
ATOM    706  C   ILE    89      -0.425   6.588  50.188  1.00  0.00           C  
ATOM    707  O   ILE    89      -0.171   5.533  50.792  1.00  0.00           O  
ATOM    708  CB  ILE    89      -0.240   8.894  51.350  1.00  0.00           C  
ATOM    709  CG1 ILE    89       0.696  10.092  51.628  1.00  0.00           C  
ATOM    710  CG2 ILE    89      -0.642   8.244  52.674  1.00  0.00           C  
ATOM    711  CD1 ILE    89       2.216   9.656  51.890  1.00  0.00           C  
ATOM    712  N   GLU    90      -1.428   6.687  49.319  1.00  0.00           N  
ATOM    713  CA  GLU    90      -2.269   5.528  48.997  1.00  0.00           C  
ATOM    714  C   GLU    90      -1.486   4.391  48.356  1.00  0.00           C  
ATOM    715  O   GLU    90      -1.663   3.229  48.731  1.00  0.00           O  
ATOM    716  CB  GLU    90      -3.451   5.940  48.113  1.00  0.00           C  
ATOM    717  CG  GLU    90      -4.501   6.775  48.849  1.00  0.00           C  
ATOM    718  CD  GLU    90      -5.543   7.220  47.833  1.00  0.00           C  
ATOM    719  OE1 GLU    90      -5.355   6.924  46.623  1.00  0.00           O  
ATOM    720  OE2 GLU    90      -6.542   7.862  48.254  1.00  0.00           O  
ATOM    721  N   ARG    91      -0.575   4.728  47.441  1.00  0.00           N  
ATOM    722  CA  ARG    91       0.302   3.691  46.881  1.00  0.00           C  
ATOM    723  C   ARG    91       1.113   2.978  47.958  1.00  0.00           C  
ATOM    724  O   ARG    91       1.183   1.743  47.982  1.00  0.00           O  
ATOM    725  CB  ARG    91       1.171   4.271  45.762  1.00  0.00           C  
ATOM    726  CG  ARG    91       0.369   4.735  44.545  1.00  0.00           C  
ATOM    727  CD  ARG    91      -0.269   3.587  43.758  1.00  0.00           C  
ATOM    728  NE  ARG    91      -0.893   4.173  42.538  1.00  0.00           N  
ATOM    729  CZ  ARG    91      -1.641   3.387  41.710  1.00  0.00           C  
ATOM    730  NH1 ARG    91      -1.651   2.125  42.230  1.00  0.00           N  
ATOM    731  NH2 ARG    91      -2.087   4.169  40.684  1.00  0.00           N  
ATOM    732  N   LEU    92       1.723   3.759  48.852  1.00  0.00           N  
ATOM    733  CA  LEU    92       2.590   3.208  49.904  1.00  0.00           C  
ATOM    734  C   LEU    92       1.803   2.440  50.984  1.00  0.00           C  
ATOM    735  O   LEU    92       2.376   1.696  51.775  1.00  0.00           O  
ATOM    736  CB  LEU    92       3.438   4.337  50.508  1.00  0.00           C  
ATOM    737  CG  LEU    92       4.349   5.002  49.441  1.00  0.00           C  
ATOM    738  CD1 LEU    92       5.192   6.118  50.048  1.00  0.00           C  
ATOM    739  CD2 LEU    92       5.260   4.006  48.748  1.00  0.00           C  
ATOM    740  N   HIS    93       0.496   2.609  51.023  1.00  0.00           N  
ATOM    741  CA  HIS    93      -0.353   1.814  51.904  1.00  0.00           C  
ATOM    742  C   HIS    93      -0.655   0.419  51.376  1.00  0.00           C  
ATOM    743  O   HIS    93      -1.297  -0.390  52.053  1.00  0.00           O  
ATOM    744  CB  HIS    93      -1.694   2.538  52.100  1.00  0.00           C  
ATOM    745  CG  HIS    93      -1.566   3.804  52.895  1.00  0.00           C  
ATOM    746  ND1 HIS    93      -2.640   4.542  53.348  1.00  0.00           N  
ATOM    747  CD2 HIS    93      -0.471   4.473  53.328  1.00  0.00           C  
ATOM    748  CE1 HIS    93      -2.234   5.583  54.010  1.00  0.00           C  
ATOM    749  NE2 HIS    93      -0.915   5.574  54.017  1.00  0.00           N  
ATOM    750  N   ASN    94      -0.232   0.145  50.151  1.00  0.00           N  
ATOM    751  CA  ASN    94      -0.563  -1.095  49.475  1.00  0.00           C  
ATOM    752  C   ASN    94       0.731  -1.763  48.999  1.00  0.00           C  
ATOM    753  O   ASN    94       1.337  -1.319  48.043  1.00  0.00           O  
ATOM    754  CB  ASN    94      -1.491  -0.745  48.301  1.00  0.00           C  
ATOM    755  CG  ASN    94      -2.862  -0.408  48.870  1.00  0.00           C  
ATOM    756  OD1 ASN    94      -3.204  -0.812  49.982  1.00  0.00           O  
ATOM    757  ND2 ASN    94      -3.722   0.350  48.139  1.00  0.00           N  
ATOM    758  N   ARG    95       1.102  -2.877  49.616  1.00  0.00           N  
ATOM    759  CA  ARG    95       2.368  -3.520  49.272  1.00  0.00           C  
ATOM    760  C   ARG    95       2.355  -4.045  47.843  1.00  0.00           C  
ATOM    761  O   ARG    95       3.410  -4.124  47.230  1.00  0.00           O  
ATOM    762  CB  ARG    95       2.658  -4.666  50.227  1.00  0.00           C  
ATOM    763  CG  ARG    95       3.017  -4.227  51.615  1.00  0.00           C  
ATOM    764  CD  ARG    95       3.623  -5.441  52.388  1.00  0.00           C  
ATOM    765  NE  ARG    95       4.183  -5.033  53.681  1.00  0.00           N  
ATOM    766  CZ  ARG    95       3.599  -5.138  54.866  1.00  0.00           C  
ATOM    767  NH1 ARG    95       2.404  -5.707  54.998  1.00  0.00           N  
ATOM    768  NH2 ARG    95       4.235  -4.666  55.960  1.00  0.00           N  
ATOM    769  N   VAL    96       1.182  -4.465  47.347  1.00  0.00           N  
ATOM    770  CA  VAL    96       1.123  -4.960  45.955  1.00  0.00           C  
ATOM    771  C   VAL    96       1.431  -3.828  44.973  1.00  0.00           C  
ATOM    772  O   VAL    96       2.280  -3.951  44.090  1.00  0.00           O  
ATOM    773  CB  VAL    96      -0.214  -5.611  45.656  1.00  0.00           C  
ATOM    774  CG1 VAL    96      -0.399  -5.976  44.181  1.00  0.00           C  
ATOM    775  CG2 VAL    96      -0.443  -6.915  46.423  1.00  0.00           C  
ATOM    776  N   SER    97       0.742  -2.711  45.138  1.00  0.00           N  
ATOM    777  CA  SER    97       1.009  -1.537  44.305  1.00  0.00           C  
ATOM    778  C   SER    97       2.434  -1.020  44.472  1.00  0.00           C  
ATOM    779  O   SER    97       3.056  -0.648  43.494  1.00  0.00           O  
ATOM    780  CB  SER    97       0.023  -0.402  44.639  1.00  0.00           C  
ATOM    781  OG  SER    97      -1.297  -0.780  44.279  1.00  0.00           O  
ATOM    782  N   MET    98       2.938  -0.985  45.705  1.00  0.00           N  
ATOM    783  CA  MET    98       4.305  -0.539  45.974  1.00  0.00           C  
ATOM    784  C   MET    98       5.307  -1.459  45.318  1.00  0.00           C  
ATOM    785  O   MET    98       6.222  -0.986  44.632  1.00  0.00           O  
ATOM    786  CB  MET    98       4.588  -0.465  47.480  1.00  0.00           C  
ATOM    787  CG  MET    98       6.012  -0.014  47.811  1.00  0.00           C  
ATOM    788  SD  MET    98       7.260  -1.334  47.730  1.00  0.00           S  
ATOM    789  CE  MET    98       6.693  -2.179  49.234  1.00  0.00           C  
ATOM    790  N   LEU    99       5.115  -2.767  45.477  1.00  0.00           N  
ATOM    791  CA  LEU    99       6.104  -3.697  44.919  1.00  0.00           C  
ATOM    792  C   LEU    99       6.060  -3.635  43.395  1.00  0.00           C  
ATOM    793  O   LEU    99       7.078  -3.840  42.725  1.00  0.00           O  
ATOM    794  CB  LEU    99       5.822  -5.121  45.401  1.00  0.00           C  
ATOM    795  CG  LEU    99       6.086  -5.322  46.895  1.00  0.00           C  
ATOM    796  CD1 LEU    99       5.651  -6.678  47.450  1.00  0.00           C  
ATOM    797  CD2 LEU    99       7.552  -5.222  47.311  1.00  0.00           C  
ATOM    798  N   GLU   100       4.860  -3.443  42.841  1.00  0.00           N  
ATOM    799  CA  GLU   100       4.743  -3.305  41.385  1.00  0.00           C  
ATOM    800  C   GLU   100       5.483  -2.065  40.878  1.00  0.00           C  
ATOM    801  O   GLU   100       6.173  -2.129  39.861  1.00  0.00           O  
ATOM    802  CB  GLU   100       3.295  -3.241  40.950  1.00  0.00           C  
ATOM    803  CG  GLU   100       2.844  -4.502  40.294  1.00  0.00           C  
ATOM    804  CD  GLU   100       3.652  -4.806  39.033  1.00  0.00           C  
ATOM    805  OE1 GLU   100       4.498  -5.723  39.082  1.00  0.00           O  
ATOM    806  OE2 GLU   100       3.449  -4.133  38.000  1.00  0.00           O  
ATOM    807  N   VAL   101       5.332  -0.961  41.605  1.00  0.00           N  
ATOM    808  CA  VAL   101       6.010   0.283  41.231  1.00  0.00           C  
ATOM    809  C   VAL   101       7.504   0.069  41.263  1.00  0.00           C  
ATOM    810  O   VAL   101       8.201   0.441  40.324  1.00  0.00           O  
ATOM    811  CB  VAL   101       5.603   1.449  42.134  1.00  0.00           C  
ATOM    812  CG1 VAL   101       6.430   2.716  41.905  1.00  0.00           C  
ATOM    813  CG2 VAL   101       4.147   1.884  41.951  1.00  0.00           C  
ATOM    814  N   ILE   102       8.000  -0.570  42.319  1.00  0.00           N  
ATOM    815  CA  ILE   102       9.445  -0.844  42.411  1.00  0.00           C  
ATOM    816  C   ILE   102       9.916  -1.674  41.244  1.00  0.00           C  
ATOM    817  O   ILE   102      10.952  -1.402  40.627  1.00  0.00           O  
ATOM    818  CB  ILE   102       9.812  -1.508  43.798  1.00  0.00           C  
ATOM    819  CG1 ILE   102       9.606  -0.535  44.961  1.00  0.00           C  
ATOM    820  CG2 ILE   102      11.213  -2.244  43.766  1.00  0.00           C  
ATOM    821  CD1 ILE   102       9.413  -1.288  46.331  1.00  0.00           C  
ATOM    822  N   THR   103       9.155  -2.709  40.940  1.00  0.00           N  
ATOM    823  CA  THR   103       9.481  -3.613  39.845  1.00  0.00           C  
ATOM    824  C   THR   103       9.580  -2.823  38.547  1.00  0.00           C  
ATOM    825  O   THR   103      10.520  -3.021  37.791  1.00  0.00           O  
ATOM    826  CB  THR   103       8.398  -4.683  39.729  1.00  0.00           C  
ATOM    827  OG1 THR   103       8.340  -5.452  40.921  1.00  0.00           O  
ATOM    828  CG2 THR   103       8.722  -5.609  38.543  1.00  0.00           C  
ATOM    829  N   GLN   104       8.615  -1.933  38.300  1.00  0.00           N  
ATOM    830  CA  GLN   104       8.588  -1.132  37.053  1.00  0.00           C  
ATOM    831  C   GLN   104       9.760  -0.170  36.986  1.00  0.00           C  
ATOM    832  O   GLN   104      10.388  -0.023  35.935  1.00  0.00           O  
ATOM    833  CB  GLN   104       7.289  -0.351  37.004  1.00  0.00           C  
ATOM    834  CG  GLN   104       6.056  -1.229  36.779  1.00  0.00           C  
ATOM    835  CD  GLN   104       4.824  -0.341  36.867  1.00  0.00           C  
ATOM    836  OE1 GLN   104       4.918   0.843  37.183  1.00  0.00           O  
ATOM    837  NE2 GLN   104       3.599  -0.866  36.590  1.00  0.00           N  
ATOM    838  N   LEU   105      10.041   0.465  38.118  1.00  0.00           N  
ATOM    839  CA  LEU   105      11.215   1.362  38.202  1.00  0.00           C  
ATOM    840  C   LEU   105      12.475   0.590  37.871  1.00  0.00           C  
ATOM    841  O   LEU   105      13.280   1.020  37.017  1.00  0.00           O  
ATOM    842  CB  LEU   105      11.311   2.031  39.585  1.00  0.00           C  
ATOM    843  CG  LEU   105      10.217   3.071  39.837  1.00  0.00           C  
ATOM    844  CD1 LEU   105      10.164   3.621  41.263  1.00  0.00           C  
ATOM    845  CD2 LEU   105      10.310   4.329  38.976  1.00  0.00           C  
ATOM    846  N   ARG   106      12.640  -0.558  38.518  1.00  0.00           N  
ATOM    847  CA  ARG   106      13.782  -1.413  38.226  1.00  0.00           C  
ATOM    848  C   ARG   106      13.905  -1.856  36.774  1.00  0.00           C  
ATOM    849  O   ARG   106      15.014  -1.849  36.233  1.00  0.00           O  
ATOM    850  CB  ARG   106      13.858  -2.571  39.209  1.00  0.00           C  
ATOM    851  CG  ARG   106      15.086  -3.461  39.008  1.00  0.00           C  
ATOM    852  CD  ARG   106      15.151  -4.642  39.979  1.00  0.00           C  
ATOM    853  NE  ARG   106      13.990  -5.527  39.686  1.00  0.00           N  
ATOM    854  CZ  ARG   106      14.030  -6.374  38.616  1.00  0.00           C  
ATOM    855  NH1 ARG   106      15.235  -6.206  37.997  1.00  0.00           N  
ATOM    856  NH2 ARG   106      12.849  -7.058  38.584  1.00  0.00           N  
ATOM    857  N   PHE   107      12.789  -2.219  36.131  1.00  0.00           N  
ATOM    858  CA  PHE   107      12.834  -2.587  34.707  1.00  0.00           C  
ATOM    859  C   PHE   107      13.229  -1.364  33.866  1.00  0.00           C  
ATOM    860  O   PHE   107      13.893  -1.480  32.856  1.00  0.00           O  
ATOM    861  CB  PHE   107      11.480  -3.103  34.233  1.00  0.00           C  
ATOM    862  CG  PHE   107      11.655  -3.601  32.839  1.00  0.00           C  
ATOM    863  CD1 PHE   107      12.331  -4.808  32.554  1.00  0.00           C  
ATOM    864  CD2 PHE   107      11.136  -2.860  31.761  1.00  0.00           C  
ATOM    865  CE1 PHE   107      12.489  -5.278  31.218  1.00  0.00           C  
ATOM    866  CE2 PHE   107      11.280  -3.308  30.412  1.00  0.00           C  
ATOM    867  CZ  PHE   107      11.963  -4.523  30.142  1.00  0.00           C  
ATOM    868  N   PRO   108      12.844  -0.178  34.319  1.00  0.00           N  
ATOM    869  CA  PRO   108      13.126   1.057  33.552  1.00  0.00           C  
ATOM    870  C   PRO   108      14.610   1.360  33.635  1.00  0.00           C  
ATOM    871  O   PRO   108      15.210   1.797  32.657  1.00  0.00           O  
ATOM    872  CB  PRO   108      12.335   2.195  34.197  1.00  0.00           C  
ATOM    873  CG  PRO   108      11.120   1.719  34.995  1.00  0.00           C  
ATOM    874  CD  PRO   108      11.333   0.372  35.691  1.00  0.00           C  
ATOM    875  N   VAL   109      15.190   1.123  34.803  1.00  0.00           N  
ATOM    876  CA  VAL   109      16.608   1.411  35.044  1.00  0.00           C  
ATOM    877  C   VAL   109      17.519   0.378  34.473  1.00  0.00           C  
ATOM    878  O   VAL   109      18.645   0.732  34.087  1.00  0.00           O  
ATOM    879  CB  VAL   109      16.908   1.482  36.542  1.00  0.00           C  
ATOM    880  CG1 VAL   109      18.395   1.652  36.858  1.00  0.00           C  
ATOM    881  CG2 VAL   109      16.212   2.647  37.249  1.00  0.00           C  
ATOM    882  N   SER   110      17.068  -0.896  34.462  1.00  0.00           N  
ATOM    883  CA  SER   110      17.888  -2.050  34.031  1.00  0.00           C  
ATOM    884  C   SER   110      19.346  -1.963  34.548  1.00  0.00           C  
ATOM    885  O   SER   110      20.324  -1.973  33.774  1.00  0.00           O  
ATOM    886  CB  SER   110      17.817  -2.241  32.510  1.00  0.00           C  
ATOM    887  OG  SER   110      16.473  -2.455  32.106  1.00  0.00           O  
ATOM    888  N   ASP   111      19.456  -1.855  35.879  1.00  0.00           N  
ATOM    889  CA  ASP   111      20.736  -1.760  36.574  1.00  0.00           C  
ATOM    890  C   ASP   111      21.068  -3.148  37.126  1.00  0.00           C  
ATOM    891  O   ASP   111      20.318  -3.692  37.939  1.00  0.00           O  
ATOM    892  CB  ASP   111      20.591  -0.756  37.705  1.00  0.00           C  
ATOM    893  CG  ASP   111      21.903  -0.427  38.407  1.00  0.00           C  
ATOM    894  OD1 ASP   111      22.785  -1.301  38.528  1.00  0.00           O  
ATOM    895  OD2 ASP   111      22.027   0.727  38.860  1.00  0.00           O  
ATOM    896  N   SER   112      21.405  -4.110  36.262  1.00  0.00           N  
ATOM    897  CA  SER   112      21.568  -5.514  36.688  1.00  0.00           C  
ATOM    898  C   SER   112      22.689  -5.779  37.699  1.00  0.00           C  
ATOM    899  O   SER   112      22.603  -6.705  38.510  1.00  0.00           O  
ATOM    900  CB  SER   112      21.976  -6.683  35.788  1.00  0.00           C  
ATOM    901  OG  SER   112      23.307  -6.501  35.325  1.00  0.00           O  
ATOM    902  N   GLU   113      23.758  -4.985  37.678  1.00  0.00           N  
ATOM    903  CA  GLU   113      24.863  -5.153  38.632  1.00  0.00           C  
ATOM    904  C   GLU   113      24.532  -4.641  40.042  1.00  0.00           C  
ATOM    905  O   GLU   113      25.188  -5.004  41.023  1.00  0.00           O  
ATOM    906  CB  GLU   113      26.182  -4.428  38.347  1.00  0.00           C  
ATOM    907  CG  GLU   113      26.901  -4.940  37.097  1.00  0.00           C  
ATOM    908  CD  GLU   113      28.174  -4.126  36.920  1.00  0.00           C  
ATOM    909  OE1 GLU   113      28.447  -3.258  37.792  1.00  0.00           O  
ATOM    910  OE2 GLU   113      28.891  -4.359  35.910  1.00  0.00           O  
ATOM    911  N   ARG   114      23.516  -3.794  40.171  1.00  0.00           N  
ATOM    912  CA  ARG   114      23.224  -3.133  41.456  1.00  0.00           C  
ATOM    913  C   ARG   114      21.836  -3.422  42.057  1.00  0.00           C  
ATOM    914  O   ARG   114      21.637  -3.353  43.272  1.00  0.00           O  
ATOM    915  CB  ARG   114      23.182  -1.607  41.565  1.00  0.00           C  
ATOM    916  CG  ARG   114      24.541  -0.941  41.337  1.00  0.00           C  
ATOM    917  CD  ARG   114      24.528   0.571  41.567  1.00  0.00           C  
ATOM    918  NE  ARG   114      25.904   1.077  41.299  1.00  0.00           N  
ATOM    919  CZ  ARG   114      26.267   1.423  40.029  1.00  0.00           C  
ATOM    920  NH1 ARG   114      25.192   1.210  39.215  1.00  0.00           N  
ATOM    921  NH2 ARG   114      27.564   1.849  40.069  1.00  0.00           N  
ATOM    922  N   PHE   115      20.861  -3.750  41.216  1.00  0.00           N  
ATOM    923  CA  PHE   115      19.485  -3.922  41.666  1.00  0.00           C  
ATOM    924  C   PHE   115      18.875  -5.162  41.053  1.00  0.00           C  
ATOM    925  O   PHE   115      18.825  -5.329  39.831  1.00  0.00           O  
ATOM    926  CB  PHE   115      18.383  -2.911  41.327  1.00  0.00           C  
ATOM    927  CG  PHE   115      17.143  -3.349  42.027  1.00  0.00           C  
ATOM    928  CD1 PHE   115      16.935  -3.108  43.404  1.00  0.00           C  
ATOM    929  CD2 PHE   115      16.135  -4.022  41.313  1.00  0.00           C  
ATOM    930  CE1 PHE   115      15.744  -3.526  44.064  1.00  0.00           C  
ATOM    931  CE2 PHE   115      14.932  -4.452  41.949  1.00  0.00           C  
ATOM    932  CZ  PHE   115      14.738  -4.204  43.333  1.00  0.00           C  
ATOM    933  N   GLY   116      18.396  -6.058  41.903  1.00  0.00           N  
ATOM    934  CA  GLY   116      17.508  -7.127  41.480  1.00  0.00           C  
ATOM    935  C   GLY   116      16.223  -7.052  42.308  1.00  0.00           C  
ATOM    936  O   GLY   116      16.194  -6.543  43.432  1.00  0.00           O  
ATOM    937  N   VAL   117      15.145  -7.569  41.738  1.00  0.00           N  
ATOM    938  CA  VAL   117      13.853  -7.518  42.377  1.00  0.00           C  
ATOM    939  C   VAL   117      13.275  -8.922  42.557  1.00  0.00           C  
ATOM    940  O   VAL   117      13.169  -9.734  41.634  1.00  0.00           O  
ATOM    941  CB  VAL   117      12.386  -7.101  42.137  1.00  0.00           C  
ATOM    942  CG1 VAL   117      11.469  -7.387  43.327  1.00  0.00           C  
ATOM    943  CG2 VAL   117      12.216  -5.608  41.851  1.00  0.00           C  
ATOM    944  N   PRO   118      12.872  -9.138  43.816  1.00  0.00           N  
ATOM    945  CA  PRO   118      12.457 -10.495  44.221  1.00  0.00           C  
ATOM    946  C   PRO   118      11.090 -10.698  43.626  1.00  0.00           C  
ATOM    947  O   PRO   118      10.272  -9.781  43.687  1.00  0.00           O  
ATOM    948  CB  PRO   118      12.364 -10.419  45.726  1.00  0.00           C  
ATOM    949  CG  PRO   118      13.143  -9.160  46.119  1.00  0.00           C  
ATOM    950  CD  PRO   118      13.034  -8.241  44.977  1.00  0.00           C  
ATOM    951  N   GLU   119      10.869 -11.847  42.981  1.00  0.00           N  
ATOM    952  CA  GLU   119       9.565 -12.237  42.458  1.00  0.00           C  
ATOM    953  C   GLU   119       8.549 -12.080  43.567  1.00  0.00           C  
ATOM    954  O   GLU   119       8.846 -12.416  44.719  1.00  0.00           O  
ATOM    955  CB  GLU   119       9.766 -13.707  42.114  1.00  0.00           C  
ATOM    956  CG  GLU   119      10.726 -13.935  40.944  1.00  0.00           C  
ATOM    957  CD  GLU   119      12.146 -13.912  41.489  1.00  0.00           C  
ATOM    958  OE1 GLU   119      12.311 -13.592  42.697  1.00  0.00           O  
ATOM    959  OE2 GLU   119      13.085 -14.215  40.707  1.00  0.00           O  
ATOM    960  N   GLN   120       7.406 -11.501  43.235  1.00  0.00           N  
ATOM    961  CA  GLN   120       6.313 -11.403  44.185  1.00  0.00           C  
ATOM    962  C   GLN   120       5.006 -11.611  43.450  1.00  0.00           C  
ATOM    963  O   GLN   120       4.941 -11.554  42.208  1.00  0.00           O  
ATOM    964  CB  GLN   120       6.281 -10.050  44.908  1.00  0.00           C  
ATOM    965  CG  GLN   120       5.996  -8.868  43.980  1.00  0.00           C  
ATOM    966  CD  GLN   120       7.246  -8.609  43.152  1.00  0.00           C  
ATOM    967  OE1 GLN   120       8.361  -8.608  43.672  1.00  0.00           O  
ATOM    968  NE2 GLN   120       7.130  -8.372  41.818  1.00  0.00           N  
ATOM    969  N   VAL   121       3.940 -11.820  44.218  1.00  0.00           N  
ATOM    970  CA  VAL   121       2.591 -11.732  43.660  1.00  0.00           C  
ATOM    971  C   VAL   121       1.577 -11.502  44.764  1.00  0.00           C  
ATOM    972  O   VAL   121       1.836 -11.776  45.933  1.00  0.00           O  
ATOM    973  CB  VAL   121       2.237 -12.969  42.826  1.00  0.00           C  
ATOM    974  CG1 VAL   121       2.096 -14.246  43.657  1.00  0.00           C  
ATOM    975  CG2 VAL   121       0.915 -12.836  42.068  1.00  0.00           C  
ATOM    976  N   VAL   122       0.442 -10.951  44.380  1.00  0.00           N  
ATOM    977  CA  VAL   122      -0.638 -10.732  45.301  1.00  0.00           C  
ATOM    978  C   VAL   122      -1.436 -12.022  45.271  1.00  0.00           C  
ATOM    979  O   VAL   122      -1.762 -12.525  44.185  1.00  0.00           O  
ATOM    980  CB  VAL   122      -1.507  -9.561  44.820  1.00  0.00           C  
ATOM    981  CG1 VAL   122      -2.727  -9.302  45.706  1.00  0.00           C  
ATOM    982  CG2 VAL   122      -0.759  -8.227  44.771  1.00  0.00           C  
ATOM    983  N   VAL   123      -1.755 -12.545  46.448  1.00  0.00           N  
ATOM    984  CA  VAL   123      -2.692 -13.659  46.579  1.00  0.00           C  
ATOM    985  C   VAL   123      -4.017 -13.163  47.131  1.00  0.00           C  
ATOM    986  O   VAL   123      -4.075 -12.576  48.220  1.00  0.00           O  
ATOM    987  CB  VAL   123      -2.128 -14.741  47.482  1.00  0.00           C  
ATOM    988  CG1 VAL   123      -3.080 -15.921  47.689  1.00  0.00           C  
ATOM    989  CG2 VAL   123      -0.832 -15.360  46.956  1.00  0.00           C  
ATOM    990  N   MET   124      -5.104 -13.406  46.396  1.00  0.00           N  
ATOM    991  CA  MET   124      -6.449 -13.000  46.804  1.00  0.00           C  
ATOM    992  C   MET   124      -7.028 -13.743  48.012  1.00  0.00           C  
ATOM    993  O   MET   124      -7.690 -13.153  48.870  1.00  0.00           O  
ATOM    994  CB  MET   124      -7.700 -13.161  45.937  1.00  0.00           C  
ATOM    995  CG  MET   124      -7.718 -12.239  44.716  1.00  0.00           C  
ATOM    996  SD  MET   124      -7.682 -10.464  45.110  1.00  0.00           S  
ATOM    997  CE  MET   124      -9.347 -10.430  45.835  1.00  0.00           C  
ATOM    998  N   ASP   125      -6.792 -15.048  48.100  1.00  0.00           N  
ATOM    999  CA  ASP   125      -7.355 -15.862  49.178  1.00  0.00           C  
ATOM   1000  C   ASP   125      -6.356 -16.524  50.125  1.00  0.00           C  
ATOM   1001  O   ASP   125      -6.488 -17.691  50.502  1.00  0.00           O  
ATOM   1002  CB  ASP   125      -8.215 -17.047  48.730  1.00  0.00           C  
ATOM   1003  CG  ASP   125      -9.434 -16.497  48.003  1.00  0.00           C  
ATOM   1004  OD1 ASP   125     -10.177 -15.689  48.622  1.00  0.00           O  
ATOM   1005  OD2 ASP   125      -9.639 -16.877  46.820  1.00  0.00           O  
ATOM   1006  N   SER   126      -5.344 -15.775  50.515  1.00  0.00           N  
ATOM   1007  CA  SER   126      -4.298 -16.272  51.408  1.00  0.00           C  
ATOM   1008  C   SER   126      -3.544 -17.508  50.946  1.00  0.00           C  
ATOM   1009  O   SER   126      -2.521 -17.885  51.524  1.00  0.00           O  
ATOM   1010  CB  SER   126      -4.516 -16.826  52.819  1.00  0.00           C  
ATOM   1011  OG  SER   126      -5.185 -18.077  52.753  1.00  0.00           O  
ATOM   1012  N   SER   127      -4.025 -18.166  49.900  1.00  0.00           N  
ATOM   1013  CA  SER   127      -3.357 -19.352  49.363  1.00  0.00           C  
ATOM   1014  C   SER   127      -3.036 -19.168  47.869  1.00  0.00           C  
ATOM   1015  O   SER   127      -3.891 -18.760  47.079  1.00  0.00           O  
ATOM   1016  CB  SER   127      -3.953 -20.753  49.206  1.00  0.00           C  
ATOM   1017  OG  SER   127      -3.007 -21.620  48.596  1.00  0.00           O  
ATOM   1018  N   VAL   128      -1.803 -19.467  47.457  1.00  0.00           N  
ATOM   1019  CA  VAL   128      -1.403 -19.338  46.053  1.00  0.00           C  
ATOM   1020  C   VAL   128      -2.205 -20.334  45.194  1.00  0.00           C  
ATOM   1021  O   VAL   128      -2.288 -21.525  45.509  1.00  0.00           O  
ATOM   1022  CB  VAL   128      -0.242 -19.628  45.076  1.00  0.00           C  
ATOM   1023  CG1 VAL   128      -0.582 -19.320  43.616  1.00  0.00           C  
ATOM   1024  CG2 VAL   128       1.021 -18.817  45.373  1.00  0.00           C  
ATOM   1025  N   LEU   129      -2.809 -19.864  44.100  1.00  0.00           N  
ATOM   1026  CA  LEU   129      -3.588 -20.771  43.249  1.00  0.00           C  
ATOM   1027  C   LEU   129      -2.693 -21.813  42.567  1.00  0.00           C  
ATOM   1028  O   LEU   129      -1.484 -21.620  42.409  1.00  0.00           O  
ATOM   1029  CB  LEU   129      -4.349 -20.256  42.024  1.00  0.00           C  
ATOM   1030  CG  LEU   129      -5.470 -19.272  42.371  1.00  0.00           C  
ATOM   1031  CD1 LEU   129      -6.170 -18.641  41.168  1.00  0.00           C  
ATOM   1032  CD2 LEU   129      -6.621 -19.865  43.181  1.00  0.00           C  
ATOM   1033  N   SER   130      -3.277 -22.929  42.156  1.00  0.00           N  
ATOM   1034  CA  SER   130      -2.491 -23.975  41.501  1.00  0.00           C  
ATOM   1035  C   SER   130      -1.767 -23.400  40.275  1.00  0.00           C  
ATOM   1036  O   SER   130      -2.377 -22.772  39.405  1.00  0.00           O  
ATOM   1037  CB  SER   130      -3.023 -25.218  40.785  1.00  0.00           C  
ATOM   1038  OG  SER   130      -1.946 -25.964  40.236  1.00  0.00           O  
ATOM   1039  N   GLY   131      -0.452 -23.608  40.187  1.00  0.00           N  
ATOM   1040  CA  GLY   131       0.313 -23.100  39.055  1.00  0.00           C  
ATOM   1041  C   GLY   131       0.473 -21.584  38.972  1.00  0.00           C  
ATOM   1042  O   GLY   131       1.052 -21.041  38.027  1.00  0.00           O  
ATOM   1043  N   GLY   132      -0.036 -20.852  40.094  1.00  0.00           N  
ATOM   1044  CA  GLY   132      -0.040 -19.399  39.992  1.00  0.00           C  
ATOM   1045  C   GLY   132       1.280 -18.863  40.568  1.00  0.00           C  
ATOM   1046  O   GLY   132       1.938 -18.073  39.934  1.00  0.00           O  
ATOM   1047  N   GLY   133       1.690 -19.365  41.730  1.00  0.00           N  
ATOM   1048  CA  GLY   133       2.973 -18.954  42.331  1.00  0.00           C  
ATOM   1049  C   GLY   133       4.148 -19.274  41.424  1.00  0.00           C  
ATOM   1050  O   GLY   133       5.024 -18.432  41.186  1.00  0.00           O  
ATOM   1051  N   ALA   134       4.160 -20.496  40.915  1.00  0.00           N  
ATOM   1052  CA  ALA   134       5.259 -20.948  40.062  1.00  0.00           C  
ATOM   1053  C   ALA   134       5.338 -20.095  38.800  1.00  0.00           C  
ATOM   1054  O   ALA   134       6.433 -19.727  38.358  1.00  0.00           O  
ATOM   1055  CB  ALA   134       5.095 -22.432  39.709  1.00  0.00           C  
ATOM   1056  N   LEU   135       4.179 -19.760  38.240  1.00  0.00           N  
ATOM   1057  CA  LEU   135       4.108 -18.944  37.029  1.00  0.00           C  
ATOM   1058  C   LEU   135       4.667 -17.555  37.230  1.00  0.00           C  
ATOM   1059  O   LEU   135       5.208 -16.970  36.294  1.00  0.00           O  
ATOM   1060  CB  LEU   135       2.682 -18.845  36.497  1.00  0.00           C  
ATOM   1061  CG  LEU   135       2.577 -18.097  35.167  1.00  0.00           C  
ATOM   1062  CD1 LEU   135       3.359 -18.722  34.011  1.00  0.00           C  
ATOM   1063  CD2 LEU   135       1.161 -17.968  34.607  1.00  0.00           C  
ATOM   1064  N   GLY   136       4.551 -17.034  38.448  1.00  0.00           N  
ATOM   1065  CA  GLY   136       5.087 -15.719  38.749  1.00  0.00           C  
ATOM   1066  C   GLY   136       6.512 -15.722  39.305  1.00  0.00           C  
ATOM   1067  O   GLY   136       6.996 -14.696  39.779  1.00  0.00           O  
ATOM   1068  N   GLU   137       7.184 -16.875  39.243  1.00  0.00           N  
ATOM   1069  CA  GLU   137       8.567 -17.007  39.699  1.00  0.00           C  
ATOM   1070  C   GLU   137       8.767 -17.157  41.208  1.00  0.00           C  
ATOM   1071  O   GLU   137       9.889 -17.096  41.672  1.00  0.00           O  
ATOM   1072  CB  GLU   137       9.370 -15.796  39.214  1.00  0.00           C  
ATOM   1073  CG  GLU   137       9.487 -15.712  37.691  1.00  0.00           C  
ATOM   1074  CD  GLU   137      10.248 -14.439  37.348  1.00  0.00           C  
ATOM   1075  OE1 GLU   137       9.802 -13.345  37.787  1.00  0.00           O  
ATOM   1076  OE2 GLU   137      11.286 -14.544  36.642  1.00  0.00           O  
ATOM   1077  N   LEU   138       7.689 -17.363  41.965  1.00  0.00           N  
ATOM   1078  CA  LEU   138       7.800 -17.566  43.418  1.00  0.00           C  
ATOM   1079  C   LEU   138       8.377 -18.938  43.696  1.00  0.00           C  
ATOM   1080  O   LEU   138       7.960 -19.945  43.083  1.00  0.00           O  
ATOM   1081  CB  LEU   138       6.447 -17.396  44.127  1.00  0.00           C  
ATOM   1082  CG  LEU   138       5.916 -15.990  44.413  1.00  0.00           C  
ATOM   1083  CD1 LEU   138       6.785 -15.267  45.442  1.00  0.00           C  
ATOM   1084  CD2 LEU   138       5.763 -15.155  43.108  1.00  0.00           C  
ATOM   1085  N   LYS   139       9.371 -18.972  44.577  1.00  0.00           N  
ATOM   1086  CA  LYS   139       9.992 -20.217  44.985  1.00  0.00           C  
ATOM   1087  C   LYS   139      10.047 -20.217  46.511  1.00  0.00           C  
ATOM   1088  O   LYS   139      10.055 -19.169  47.143  1.00  0.00           O  
ATOM   1089  CB  LYS   139      11.414 -20.413  44.400  1.00  0.00           C  
ATOM   1090  CG  LYS   139      11.433 -20.560  42.877  1.00  0.00           C  
ATOM   1091  CD  LYS   139      12.830 -20.800  42.303  1.00  0.00           C  
ATOM   1092  CE  LYS   139      12.853 -20.919  40.777  1.00  0.00           C  
ATOM   1093  NZ  LYS   139      14.239 -21.139  40.308  1.00  0.00           N  
ATOM   1094  N   PHE   140      10.055 -21.402  47.098  1.00  0.00           N  
ATOM   1095  CA  PHE   140      10.266 -21.498  48.539  1.00  0.00           C  
ATOM   1096  C   PHE   140      11.750 -21.333  48.902  1.00  0.00           C  
ATOM   1097  O   PHE   140      12.614 -21.821  48.160  1.00  0.00           O  
ATOM   1098  CB  PHE   140       9.728 -22.849  49.049  1.00  0.00           C  
ATOM   1099  CG  PHE   140       8.249 -23.027  48.890  1.00  0.00           C  
ATOM   1100  CD2 PHE   140       7.738 -23.908  47.925  1.00  0.00           C  
ATOM   1101  CD1 PHE   140       7.352 -22.314  49.686  1.00  0.00           C  
ATOM   1102  CE2 PHE   140       6.382 -24.093  47.784  1.00  0.00           C  
ATOM   1103  CE1 PHE   140       5.988 -22.466  49.532  1.00  0.00           C  
ATOM   1104  CZ  PHE   140       5.487 -23.371  48.571  1.00  0.00           C  
ATOM   1105  N   PRO   141      12.060 -20.712  50.074  1.00  0.00           N  
ATOM   1106  CA  PRO   141      11.067 -20.130  50.996  1.00  0.00           C  
ATOM   1107  C   PRO   141      10.605 -18.769  50.497  1.00  0.00           C  
ATOM   1108  O   PRO   141      11.296 -18.094  49.718  1.00  0.00           O  
ATOM   1109  CB  PRO   141      11.830 -19.966  52.319  1.00  0.00           C  
ATOM   1110  CG  PRO   141      13.292 -20.110  51.998  1.00  0.00           C  
ATOM   1111  CD  PRO   141      13.447 -20.544  50.568  1.00  0.00           C  
ATOM   1112  N   VAL   142       9.425 -18.362  50.926  1.00  0.00           N  
ATOM   1113  CA  VAL   142       9.024 -17.019  50.601  1.00  0.00           C  
ATOM   1114  C   VAL   142       8.391 -16.441  51.841  1.00  0.00           C  
ATOM   1115  O   VAL   142       8.177 -17.153  52.838  1.00  0.00           O  
ATOM   1116  CB  VAL   142       8.195 -16.877  49.288  1.00  0.00           C  
ATOM   1117  CG1 VAL   142       8.956 -17.320  48.036  1.00  0.00           C  
ATOM   1118  CG2 VAL   142       6.908 -17.703  49.286  1.00  0.00           C  
ATOM   1119  N   ILE   143       8.206 -15.139  51.811  1.00  0.00           N  
ATOM   1120  CA  ILE   143       7.670 -14.432  52.946  1.00  0.00           C  
ATOM   1121  C   ILE   143       6.286 -13.922  52.540  1.00  0.00           C  
ATOM   1122  O   ILE   143       6.119 -13.361  51.438  1.00  0.00           O  
ATOM   1123  CB  ILE   143       8.649 -13.343  53.469  1.00  0.00           C  
ATOM   1124  CG1 ILE   143       8.020 -12.488  54.578  1.00  0.00           C  
ATOM   1125  CG2 ILE   143       9.249 -12.475  52.364  1.00  0.00           C  
ATOM   1126  CD1 ILE   143       9.102 -11.641  55.332  1.00  0.00           C  
ATOM   1127  N   ALA   144       5.319 -14.120  53.425  1.00  0.00           N  
ATOM   1128  CA  ALA   144       3.958 -13.722  53.194  1.00  0.00           C  
ATOM   1129  C   ALA   144       3.661 -12.515  54.066  1.00  0.00           C  
ATOM   1130  O   ALA   144       3.887 -12.557  55.275  1.00  0.00           O  
ATOM   1131  CB  ALA   144       3.014 -14.861  53.591  1.00  0.00           C  
ATOM   1132  N   LYS   145       3.166 -11.440  53.450  1.00  0.00           N  
ATOM   1133  CA  LYS   145       2.856 -10.191  54.177  1.00  0.00           C  
ATOM   1134  C   LYS   145       1.446  -9.753  53.821  1.00  0.00           C  
ATOM   1135  O   LYS   145       0.957 -10.056  52.727  1.00  0.00           O  
ATOM   1136  CB  LYS   145       3.808  -9.047  53.762  1.00  0.00           C  
ATOM   1137  CG  LYS   145       5.298  -9.479  53.678  1.00  0.00           C  
ATOM   1138  CD  LYS   145       6.196  -8.346  53.181  1.00  0.00           C  
ATOM   1139  CE  LYS   145       7.647  -8.885  53.022  1.00  0.00           C  
ATOM   1140  NZ  LYS   145       8.548  -7.759  52.546  1.00  0.00           N  
ATOM   1141  N   PRO   146       0.824  -8.984  54.717  1.00  0.00           N  
ATOM   1142  CA  PRO   146      -0.489  -8.413  54.372  1.00  0.00           C  
ATOM   1143  C   PRO   146      -0.372  -7.458  53.181  1.00  0.00           C  
ATOM   1144  O   PRO   146       0.630  -6.777  53.025  1.00  0.00           O  
ATOM   1145  CB  PRO   146      -1.100  -7.643  55.562  1.00  0.00           C  
ATOM   1146  CG  PRO   146      -0.562  -8.095  56.921  1.00  0.00           C  
ATOM   1147  CD  PRO   146       0.916  -8.486  56.896  1.00  0.00           C  
ATOM   1148  N   LEU   147      -1.398  -7.396  52.332  1.00  0.00           N  
ATOM   1149  CA  LEU   147      -1.384  -6.397  51.288  1.00  0.00           C  
ATOM   1150  C   LEU   147      -1.359  -4.959  51.877  1.00  0.00           C  
ATOM   1151  O   LEU   147      -0.625  -4.105  51.391  1.00  0.00           O  
ATOM   1152  CB  LEU   147      -2.560  -6.570  50.340  1.00  0.00           C  
ATOM   1153  CG  LEU   147      -2.582  -5.545  49.204  1.00  0.00           C  
ATOM   1154  CD1 LEU   147      -1.370  -5.586  48.274  1.00  0.00           C  
ATOM   1155  CD2 LEU   147      -3.767  -5.668  48.247  1.00  0.00           C  
ATOM   1156  N   ASP   148      -2.157  -4.725  52.913  1.00  0.00           N  
ATOM   1157  CA  ASP   148      -2.216  -3.414  53.549  1.00  0.00           C  
ATOM   1158  C   ASP   148      -0.877  -3.047  54.181  1.00  0.00           C  
ATOM   1159  O   ASP   148      -0.445  -3.671  55.151  1.00  0.00           O  
ATOM   1160  CB  ASP   148      -3.323  -3.377  54.604  1.00  0.00           C  
ATOM   1161  CG  ASP   148      -3.512  -1.997  55.202  1.00  0.00           C  
ATOM   1162  OD1 ASP   148      -2.680  -1.107  54.924  1.00  0.00           O  
ATOM   1163  OD2 ASP   148      -4.491  -1.801  55.952  1.00  0.00           O  
ATOM   1164  N   ALA   149      -0.224  -2.032  53.624  1.00  0.00           N  
ATOM   1165  CA  ALA   149       1.066  -1.580  54.132  1.00  0.00           C  
ATOM   1166  C   ALA   149       0.996  -1.281  55.625  1.00  0.00           C  
ATOM   1167  O   ALA   149       1.833  -1.743  56.401  1.00  0.00           O  
ATOM   1168  CB  ALA   149       1.538  -0.355  53.364  1.00  0.00           C  
ATOM   1169  N   ASP   150      -0.008  -0.505  56.021  1.00  0.00           N  
ATOM   1170  CA  ASP   150      -0.190  -0.143  57.422  1.00  0.00           C  
ATOM   1171  C   ASP   150      -1.609  -0.447  57.890  1.00  0.00           C  
ATOM   1172  O   ASP   150      -2.548   0.283  57.572  1.00  0.00           O  
ATOM   1173  CB  ASP   150       0.129   1.338  57.640  1.00  0.00           C  
ATOM   1174  CG  ASP   150      -0.339   1.842  58.991  1.00  0.00           C  
ATOM   1175  OD1 ASP   150      -0.433   1.026  59.932  1.00  0.00           O  
ATOM   1176  OD2 ASP   150      -0.613   3.055  59.113  1.00  0.00           O  
ATOM   1177  N   GLY   151      -1.757  -1.530  58.646  1.00  0.00           N  
ATOM   1178  CA  GLY   151      -3.055  -1.931  59.156  1.00  0.00           C  
ATOM   1179  C   GLY   151      -3.011  -2.291  60.628  1.00  0.00           C  
ATOM   1180  O   GLY   151      -2.693  -3.423  60.991  1.00  0.00           O  
ATOM   1181  N   SER   152      -3.331  -1.321  61.479  1.00  0.00           N  
ATOM   1182  CA  SER   152      -3.329  -1.535  62.921  1.00  0.00           C  
ATOM   1183  C   SER   152      -4.421  -2.516  63.334  1.00  0.00           C  
ATOM   1184  O   SER   152      -5.607  -2.268  63.117  1.00  0.00           O  
ATOM   1185  CB  SER   152      -3.509  -0.207  63.659  1.00  0.00           C  
ATOM   1186  OG  SER   152      -3.599  -0.408  65.059  1.00  0.00           O  
ATOM   1187  N   ALA   153      -4.013  -3.632  63.931  1.00  0.00           N  
ATOM   1188  CA  ALA   153      -2.600  -3.897  64.175  1.00  0.00           C  
ATOM   1189  C   ALA   153      -2.247  -5.344  63.847  1.00  0.00           C  
ATOM   1190  O   ALA   153      -2.098  -6.175  64.743  1.00  0.00           O  
ATOM   1191  CB  ALA   153      -2.241  -3.575  65.617  1.00  0.00           C  
ATOM   1192  N   LYS   154      -2.113  -5.638  62.557  1.00  0.00           N  
ATOM   1193  CA  LYS   154      -1.777  -6.985  62.110  1.00  0.00           C  
ATOM   1194  C   LYS   154      -1.081  -6.959  60.753  1.00  0.00           C  
ATOM   1195  O   LYS   154      -1.041  -7.966  60.046  1.00  0.00           O  
ATOM   1196  CB  LYS   154      -3.034  -7.854  62.037  1.00  0.00           C  
ATOM   1197  CG  LYS   154      -4.116  -7.303  61.123  1.00  0.00           C  
ATOM   1198  CD  LYS   154      -5.201  -8.336  60.864  1.00  0.00           C  
ATOM   1199  CE  LYS   154      -6.178  -7.857  59.804  1.00  0.00           C  
ATOM   1200  NZ  LYS   154      -7.352  -8.765  59.679  1.00  0.00           N  
ATOM   1201  N   SER   155      -0.533  -5.802  60.396  1.00  0.00           N  
ATOM   1202  CA  SER   155       0.161  -5.644  59.124  1.00  0.00           C  
ATOM   1203  C   SER   155       1.606  -6.123  59.218  1.00  0.00           C  
ATOM   1204  O   SER   155       2.146  -6.688  58.267  1.00  0.00           O  
ATOM   1205  CB  SER   155       0.121  -4.183  58.670  1.00  0.00           C  
ATOM   1206  OG  SER   155       0.768  -3.340  59.607  1.00  0.00           O  
ATOM   1207  N   HIS   156       2.225  -5.896  60.371  1.00  0.00           N  
ATOM   1208  CA  HIS   156       3.608  -6.303  60.591  1.00  0.00           C  
ATOM   1209  C   HIS   156       3.715  -7.807  60.824  1.00  0.00           C  
ATOM   1210  O   HIS   156       4.815  -8.355  60.901  1.00  0.00           O  
ATOM   1211  CB  HIS   156       4.207  -5.545  61.777  1.00  0.00           C  
ATOM   1212  CG  HIS   156       4.175  -4.056  61.621  1.00  0.00           C  
ATOM   1213  ND1 HIS   156       4.756  -3.407  60.554  1.00  0.00           N  
ATOM   1214  CD2 HIS   156       3.632  -3.090  62.399  1.00  0.00           C  
ATOM   1215  CE1 HIS   156       4.572  -2.105  60.680  1.00  0.00           C  
ATOM   1216  NE2 HIS   156       3.893  -1.886  61.791  1.00  0.00           N  
ATOM   1217  N   LYS   157       2.568  -8.469  60.933  1.00  0.00           N  
ATOM   1218  CA  LYS   157       2.535  -9.910  61.159  1.00  0.00           C  
ATOM   1219  C   LYS   157       2.769 -10.611  59.828  1.00  0.00           C  
ATOM   1220  O   LYS   157       1.964 -10.441  58.882  1.00  0.00           O  
ATOM   1221  CB  LYS   157       1.183 -10.317  61.734  1.00  0.00           C  
ATOM   1222  CG  LYS   157       1.102 -11.796  62.116  1.00  0.00           C  
ATOM   1223  CD  LYS   157      -0.251 -12.205  62.702  1.00  0.00           C  
ATOM   1224  CE  LYS   157      -0.321 -13.677  63.111  1.00  0.00           C  
ATOM   1225  NZ  LYS   157      -1.665 -13.989  63.647  1.00  0.00           N  
ATOM   1226  N   MET   158       3.859 -11.383  59.763  1.00  0.00           N  
ATOM   1227  CA  MET   158       4.283 -12.033  58.527  1.00  0.00           C  
ATOM   1228  C   MET   158       4.598 -13.477  58.761  1.00  0.00           C  
ATOM   1229  O   MET   158       4.561 -13.942  59.902  1.00  0.00           O  
ATOM   1230  CB  MET   158       5.570 -11.390  57.959  1.00  0.00           C  
ATOM   1231  CG  MET   158       5.340  -9.999  57.611  1.00  0.00           C  
ATOM   1232  SD  MET   158       6.880  -9.169  57.187  1.00  0.00           S  
ATOM   1233  CE  MET   158       6.084  -7.586  57.047  1.00  0.00           C  
ATOM   1234  N   PHE   159       4.859 -14.194  57.673  1.00  0.00           N  
ATOM   1235  CA  PHE   159       5.268 -15.591  57.797  1.00  0.00           C  
ATOM   1236  C   PHE   159       6.341 -15.941  56.763  1.00  0.00           C  
ATOM   1237  O   PHE   159       6.275 -15.518  55.603  1.00  0.00           O  
ATOM   1238  CB  PHE   159       4.045 -16.565  57.655  1.00  0.00           C  
ATOM   1239  CG  PHE   159       3.094 -16.254  58.760  1.00  0.00           C  
ATOM   1240  CD2 PHE   159       2.027 -15.343  58.595  1.00  0.00           C  
ATOM   1241  CD1 PHE   159       3.247 -16.877  60.012  1.00  0.00           C  
ATOM   1242  CE2 PHE   159       1.121 -15.055  59.656  1.00  0.00           C  
ATOM   1243  CE1 PHE   159       2.353 -16.606  61.092  1.00  0.00           C  
ATOM   1244  CZ  PHE   159       1.286 -15.688  60.911  1.00  0.00           C  
ATOM   1245  N   LEU   160       7.331 -16.706  57.200  1.00  0.00           N  
ATOM   1246  CA  LEU   160       8.261 -17.380  56.303  1.00  0.00           C  
ATOM   1247  C   LEU   160       7.692 -18.757  56.016  1.00  0.00           C  
ATOM   1248  O   LEU   160       7.399 -19.527  56.941  1.00  0.00           O  
ATOM   1249  CB  LEU   160       9.642 -17.553  56.907  1.00  0.00           C  
ATOM   1250  CG  LEU   160      10.326 -16.229  57.256  1.00  0.00           C  
ATOM   1251  CD1 LEU   160      11.672 -16.365  57.965  1.00  0.00           C  
ATOM   1252  CD2 LEU   160      10.644 -15.332  56.060  1.00  0.00           C  
ATOM   1253  N   ILE   161       7.507 -19.069  54.743  1.00  0.00           N  
ATOM   1254  CA  ILE   161       6.774 -20.291  54.379  1.00  0.00           C  
ATOM   1255  C   ILE   161       7.707 -21.178  53.546  1.00  0.00           C  
ATOM   1256  O   ILE   161       8.361 -20.695  52.619  1.00  0.00           O  
ATOM   1257  CB  ILE   161       5.496 -19.923  53.620  1.00  0.00           C  
ATOM   1258  CG1 ILE   161       4.524 -19.058  54.439  1.00  0.00           C  
ATOM   1259  CG2 ILE   161       4.672 -21.144  53.178  1.00  0.00           C  
ATOM   1260  CD1 ILE   161       3.363 -18.500  53.618  1.00  0.00           C  
ATOM   1261  N   TYR   162       7.752 -22.461  53.874  1.00  0.00           N  
ATOM   1262  CA  TYR   162       8.723 -23.366  53.242  1.00  0.00           C  
ATOM   1263  C   TYR   162       8.089 -24.396  52.311  1.00  0.00           C  
ATOM   1264  O   TYR   162       8.810 -25.062  51.553  1.00  0.00           O  
ATOM   1265  CB  TYR   162       9.571 -24.077  54.311  1.00  0.00           C  
ATOM   1266  CG  TYR   162      10.285 -23.026  55.089  1.00  0.00           C  
ATOM   1267  CD2 TYR   162       9.868 -22.716  56.389  1.00  0.00           C  
ATOM   1268  CD1 TYR   162      11.388 -22.327  54.548  1.00  0.00           C  
ATOM   1269  CE2 TYR   162      10.519 -21.730  57.157  1.00  0.00           C  
ATOM   1270  CE1 TYR   162      12.062 -21.322  55.315  1.00  0.00           C  
ATOM   1271  CZ  TYR   162      11.611 -21.039  56.620  1.00  0.00           C  
ATOM   1272  OH  TYR   162      12.225 -20.078  57.393  1.00  0.00           O  
ATOM   1273  N   ASP   163       6.766 -24.542  52.369  1.00  0.00           N  
ATOM   1274  CA  ASP   163       6.051 -25.537  51.567  1.00  0.00           C  
ATOM   1275  C   ASP   163       4.593 -25.128  51.367  1.00  0.00           C  
ATOM   1276  O   ASP   163       4.095 -24.202  52.012  1.00  0.00           O  
ATOM   1277  CB  ASP   163       6.131 -26.907  52.236  1.00  0.00           C  
ATOM   1278  CG  ASP   163       5.889 -27.966  51.169  1.00  0.00           C  
ATOM   1279  OD1 ASP   163       5.671 -27.578  49.990  1.00  0.00           O  
ATOM   1280  OD2 ASP   163       5.920 -29.175  51.519  1.00  0.00           O  
ATOM   1281  N   GLN   164       3.883 -25.809  50.478  1.00  0.00           N  
ATOM   1282  CA  GLN   164       2.555 -25.306  50.168  1.00  0.00           C  
ATOM   1283  C   GLN   164       1.560 -25.430  51.327  1.00  0.00           C  
ATOM   1284  O   GLN   164       0.749 -24.534  51.518  1.00  0.00           O  
ATOM   1285  CB  GLN   164       1.990 -25.812  48.846  1.00  0.00           C  
ATOM   1286  CG  GLN   164       1.601 -27.246  48.748  1.00  0.00           C  
ATOM   1287  CD  GLN   164       1.230 -27.576  47.298  1.00  0.00           C  
ATOM   1288  OE1 GLN   164       0.121 -27.284  46.858  1.00  0.00           O  
ATOM   1289  NE2 GLN   164       2.189 -28.118  46.546  1.00  0.00           N  
ATOM   1290  N   GLU   165       1.695 -26.494  52.133  1.00  0.00           N  
ATOM   1291  CA  GLU   165       0.802 -26.739  53.277  1.00  0.00           C  
ATOM   1292  C   GLU   165       0.924 -25.557  54.226  1.00  0.00           C  
ATOM   1293  O   GLU   165      -0.044 -25.145  54.869  1.00  0.00           O  
ATOM   1294  CB  GLU   165       1.182 -28.044  53.994  1.00  0.00           C  
ATOM   1295  CG  GLU   165       0.876 -29.318  53.198  1.00  0.00           C  
ATOM   1296  CD  GLU   165       1.757 -29.474  51.956  1.00  0.00           C  
ATOM   1297  OE1 GLU   165       2.972 -29.129  52.010  1.00  0.00           O  
ATOM   1298  OE2 GLU   165       1.227 -29.953  50.925  1.00  0.00           O  
ATOM   1299  N   GLY   166       2.121 -24.970  54.240  1.00  0.00           N  
ATOM   1300  CA  GLY   166       2.450 -23.826  55.085  1.00  0.00           C  
ATOM   1301  C   GLY   166       1.706 -22.543  54.796  1.00  0.00           C  
ATOM   1302  O   GLY   166       1.779 -21.587  55.569  1.00  0.00           O  
ATOM   1303  N   MET   167       1.004 -22.528  53.673  1.00  0.00           N  
ATOM   1304  CA  MET   167       0.178 -21.393  53.267  1.00  0.00           C  
ATOM   1305  C   MET   167      -1.225 -21.509  53.810  1.00  0.00           C  
ATOM   1306  O   MET   167      -1.992 -20.558  53.766  1.00  0.00           O  
ATOM   1307  CB  MET   167       0.114 -21.317  51.741  1.00  0.00           C  
ATOM   1308  CG  MET   167       1.473 -21.062  51.085  1.00  0.00           C  
ATOM   1309  SD  MET   167       2.288 -19.525  51.614  1.00  0.00           S  
ATOM   1310  CE  MET   167       1.072 -18.425  50.834  1.00  0.00           C  
ATOM   1311  N   LYS   168      -1.574 -22.669  54.349  1.00  0.00           N  
ATOM   1312  CA  LYS   168      -2.978 -22.919  54.635  1.00  0.00           C  
ATOM   1313  C   LYS   168      -3.650 -21.981  55.646  1.00  0.00           C  
ATOM   1314  O   LYS   168      -4.869 -21.893  55.681  1.00  0.00           O  
ATOM   1315  CB  LYS   168      -3.213 -24.387  55.024  1.00  0.00           C  
ATOM   1316  CG  LYS   168      -3.009 -25.365  53.866  1.00  0.00           C  
ATOM   1317  CD  LYS   168      -3.214 -26.830  54.257  1.00  0.00           C  
ATOM   1318  CE  LYS   168      -3.048 -27.805  53.091  1.00  0.00           C  
ATOM   1319  NZ  LYS   168      -3.233 -29.196  53.563  1.00  0.00           N  
ATOM   1320  N   ILE   169      -2.870 -21.300  56.478  1.00  0.00           N  
ATOM   1321  CA  ILE   169      -3.477 -20.399  57.465  1.00  0.00           C  
ATOM   1322  C   ILE   169      -3.265 -18.922  57.085  1.00  0.00           C  
ATOM   1323  O   ILE   169      -3.641 -18.018  57.831  1.00  0.00           O  
ATOM   1324  CB  ILE   169      -2.925 -20.692  58.900  1.00  0.00           C  
ATOM   1325  CG1 ILE   169      -1.409 -20.464  59.033  1.00  0.00           C  
ATOM   1326  CG2 ILE   169      -3.157 -22.140  59.363  1.00  0.00           C  
ATOM   1327  CD1 ILE   169      -0.908 -20.526  60.474  1.00  0.00           C  
ATOM   1328  N   LEU   170      -2.630 -18.707  55.946  1.00  0.00           N  
ATOM   1329  CA  LEU   170      -2.319 -17.353  55.430  1.00  0.00           C  
ATOM   1330  C   LEU   170      -3.574 -16.775  54.782  1.00  0.00           C  
ATOM   1331  O   LEU   170      -4.098 -17.351  53.815  1.00  0.00           O  
ATOM   1332  CB  LEU   170      -1.201 -17.408  54.365  1.00  0.00           C  
ATOM   1333  CG  LEU   170       0.138 -17.904  54.912  1.00  0.00           C  
ATOM   1334  CD1 LEU   170       1.231 -18.104  53.862  1.00  0.00           C  
ATOM   1335  CD2 LEU   170       0.798 -16.984  55.938  1.00  0.00           C  
ATOM   1336  N   LYS   171      -4.033 -15.650  55.318  1.00  0.00           N  
ATOM   1337  CA  LYS   171      -5.279 -15.036  54.876  1.00  0.00           C  
ATOM   1338  C   LYS   171      -5.039 -14.020  53.777  1.00  0.00           C  
ATOM   1339  O   LYS   171      -4.115 -13.193  53.886  1.00  0.00           O  
ATOM   1340  CB  LYS   171      -5.926 -14.346  56.051  1.00  0.00           C  
ATOM   1341  CG  LYS   171      -7.275 -13.707  55.716  1.00  0.00           C  
ATOM   1342  CD  LYS   171      -7.954 -13.044  56.916  1.00  0.00           C  
ATOM   1343  CE  LYS   171      -9.296 -12.390  56.577  1.00  0.00           C  
ATOM   1344  NZ  LYS   171      -9.902 -11.816  57.799  1.00  0.00           N  
ATOM   1345  N   ALA   172      -5.868 -14.066  52.721  1.00  0.00           N  
ATOM   1346  CA  ALA   172      -5.764 -12.995  51.724  1.00  0.00           C  
ATOM   1347  C   ALA   172      -6.399 -11.696  52.255  1.00  0.00           C  
ATOM   1348  O   ALA   172      -7.134 -11.721  53.231  1.00  0.00           O  
ATOM   1349  CB  ALA   172      -6.595 -13.536  50.562  1.00  0.00           C  
ATOM   1350  N   PRO   173      -6.122 -10.553  51.613  1.00  0.00           N  
ATOM   1351  CA  PRO   173      -5.200 -10.372  50.516  1.00  0.00           C  
ATOM   1352  C   PRO   173      -3.783 -10.311  51.102  1.00  0.00           C  
ATOM   1353  O   PRO   173      -3.575  -9.674  52.130  1.00  0.00           O  
ATOM   1354  CB  PRO   173      -5.612  -9.008  49.955  1.00  0.00           C  
ATOM   1355  CG  PRO   173      -6.085  -8.257  51.171  1.00  0.00           C  
ATOM   1356  CD  PRO   173      -6.811  -9.296  51.989  1.00  0.00           C  
ATOM   1357  N   ILE   174      -2.850 -11.012  50.484  1.00  0.00           N  
ATOM   1358  CA  ILE   174      -1.498 -11.002  50.981  1.00  0.00           C  
ATOM   1359  C   ILE   174      -0.561 -10.824  49.784  1.00  0.00           C  
ATOM   1360  O   ILE   174      -0.936 -11.057  48.623  1.00  0.00           O  
ATOM   1361  CB  ILE   174      -1.244 -12.298  51.760  1.00  0.00           C  
ATOM   1362  CG1 ILE   174      -1.425 -13.568  50.913  1.00  0.00           C  
ATOM   1363  CG2 ILE   174      -2.180 -12.482  52.966  1.00  0.00           C  
ATOM   1364  CD1 ILE   174      -0.975 -14.844  51.624  1.00  0.00           C  
ATOM   1365  N   VAL   175       0.635 -10.346  50.061  1.00  0.00           N  
ATOM   1366  CA  VAL   175       1.664 -10.357  49.054  1.00  0.00           C  
ATOM   1367  C   VAL   175       2.665 -11.390  49.498  1.00  0.00           C  
ATOM   1368  O   VAL   175       3.018 -11.463  50.689  1.00  0.00           O  
ATOM   1369  CB  VAL   175       2.290  -8.972  48.910  1.00  0.00           C  
ATOM   1370  CG1 VAL   175       3.437  -9.036  47.978  1.00  0.00           C  
ATOM   1371  CG2 VAL   175       1.260  -8.045  48.333  1.00  0.00           C  
ATOM   1372  N   LEU   176       3.060 -12.237  48.556  1.00  0.00           N  
ATOM   1373  CA  LEU   176       4.096 -13.226  48.823  1.00  0.00           C  
ATOM   1374  C   LEU   176       5.306 -12.763  48.007  1.00  0.00           C  
ATOM   1375  O   LEU   176       5.137 -12.224  46.911  1.00  0.00           O  
ATOM   1376  CB  LEU   176       3.687 -14.655  48.386  1.00  0.00           C  
ATOM   1377  CG  LEU   176       2.432 -15.173  49.090  1.00  0.00           C  
ATOM   1378  CD1 LEU   176       1.948 -16.545  48.623  1.00  0.00           C  
ATOM   1379  CD2 LEU   176       2.562 -15.339  50.604  1.00  0.00           C  
ATOM   1380  N   GLN   177       6.499 -12.972  48.556  1.00  0.00           N  
ATOM   1381  CA  GLN   177       7.728 -12.439  47.970  1.00  0.00           C  
ATOM   1382  C   GLN   177       8.815 -13.432  48.265  1.00  0.00           C  
ATOM   1383  O   GLN   177       8.907 -13.917  49.403  1.00  0.00           O  
ATOM   1384  CB  GLN   177       8.063 -11.135  48.686  1.00  0.00           C  
ATOM   1385  CG  GLN   177       9.303 -10.357  48.117  1.00  0.00           C  
ATOM   1386  CD  GLN   177       9.499  -9.068  48.895  1.00  0.00           C  
ATOM   1387  OE1 GLN   177       9.564  -9.085  50.134  1.00  0.00           O  
ATOM   1388  NE2 GLN   177       9.541  -7.932  48.180  1.00  0.00           N  
ATOM   1389  N   GLU   178       9.649 -13.735  47.283  1.00  0.00           N  
ATOM   1390  CA  GLU   178      10.746 -14.677  47.517  1.00  0.00           C  
ATOM   1391  C   GLU   178      11.625 -14.220  48.651  1.00  0.00           C  
ATOM   1392  O   GLU   178      11.969 -13.017  48.725  1.00  0.00           O  
ATOM   1393  CB  GLU   178      11.609 -14.859  46.255  1.00  0.00           C  
ATOM   1394  CG  GLU   178      12.712 -15.907  46.416  1.00  0.00           C  
ATOM   1395  CD  GLU   178      13.457 -16.013  45.093  1.00  0.00           C  
ATOM   1396  OE1 GLU   178      14.031 -14.981  44.652  1.00  0.00           O  
ATOM   1397  OE2 GLU   178      13.463 -17.128  44.506  1.00  0.00           O  
ATOM   1398  N   PHE   179      11.983 -15.162  49.520  1.00  0.00           N  
ATOM   1399  CA  PHE   179      12.895 -14.852  50.639  1.00  0.00           C  
ATOM   1400  C   PHE   179      14.295 -14.710  50.055  1.00  0.00           C  
ATOM   1401  O   PHE   179      14.737 -15.587  49.312  1.00  0.00           O  
ATOM   1402  CB  PHE   179      12.856 -15.941  51.689  1.00  0.00           C  
ATOM   1403  CG  PHE   179      13.611 -15.598  52.911  1.00  0.00           C  
ATOM   1404  CD1 PHE   179      14.987 -15.761  52.947  1.00  0.00           C  
ATOM   1405  CD2 PHE   179      12.978 -15.057  53.999  1.00  0.00           C  
ATOM   1406  CE1 PHE   179      15.740 -15.399  54.098  1.00  0.00           C  
ATOM   1407  CE2 PHE   179      13.711 -14.710  55.145  1.00  0.00           C  
ATOM   1408  CZ  PHE   179      15.086 -14.878  55.171  1.00  0.00           C  
ATOM   1409  N   VAL   180      14.991 -13.626  50.393  1.00  0.00           N  
ATOM   1410  CA  VAL   180      16.346 -13.415  49.895  1.00  0.00           C  
ATOM   1411  C   VAL   180      17.276 -13.476  51.069  1.00  0.00           C  
ATOM   1412  O   VAL   180      17.153 -12.678  52.006  1.00  0.00           O  
ATOM   1413  CB  VAL   180      16.531 -12.035  49.225  1.00  0.00           C  
ATOM   1414  CG1 VAL   180      17.957 -11.783  48.729  1.00  0.00           C  
ATOM   1415  CG2 VAL   180      15.640 -11.827  47.999  1.00  0.00           C  
ATOM   1416  N   ASN   181      18.217 -14.422  51.015  1.00  0.00           N  
ATOM   1417  CA  ASN   181      19.252 -14.504  52.054  1.00  0.00           C  
ATOM   1418  C   ASN   181      20.110 -13.269  51.951  1.00  0.00           C  
ATOM   1419  O   ASN   181      20.574 -12.921  50.857  1.00  0.00           O  
ATOM   1420  CB  ASN   181      20.142 -15.749  51.878  1.00  0.00           C  
ATOM   1421  CG  ASN   181      19.475 -17.027  52.344  1.00  0.00           C  
ATOM   1422  OD1 ASN   181      19.980 -18.119  52.078  1.00  0.00           O  
ATOM   1423  ND2 ASN   181      18.343 -16.913  53.002  1.00  0.00           N  
ATOM   1424  N   HIS   182      20.280 -12.594  53.081  1.00  0.00           N  
ATOM   1425  CA  HIS   182      20.966 -11.318  53.072  1.00  0.00           C  
ATOM   1426  C   HIS   182      21.811 -11.100  54.327  1.00  0.00           C  
ATOM   1427  O   HIS   182      22.097  -9.947  54.730  1.00  0.00           O  
ATOM   1428  CB  HIS   182      19.937 -10.204  52.859  1.00  0.00           C  
ATOM   1429  CG  HIS   182      18.914 -10.122  53.951  1.00  0.00           C  
ATOM   1430  ND1 HIS   182      17.815 -10.963  54.012  1.00  0.00           N  
ATOM   1431  CD2 HIS   182      18.826  -9.299  55.025  1.00  0.00           C  
ATOM   1432  CE1 HIS   182      17.094 -10.657  55.079  1.00  0.00           C  
ATOM   1433  NE2 HIS   182      17.674  -9.638  55.702  1.00  0.00           N  
ATOM   1434  N   GLY   183      22.265 -12.210  54.906  1.00  0.00           N  
ATOM   1435  CA  GLY   183      23.121 -12.157  56.069  1.00  0.00           C  
ATOM   1436  C   GLY   183      22.604 -11.302  57.197  1.00  0.00           C  
ATOM   1437  O   GLY   183      23.382 -10.737  57.993  1.00  0.00           O  
ATOM   1438  N   GLY   184      21.277 -11.271  57.292  1.00  0.00           N  
ATOM   1439  CA  GLY   184      20.594 -10.752  58.465  1.00  0.00           C  
ATOM   1440  C   GLY   184      20.939  -9.292  58.738  1.00  0.00           C  
ATOM   1441  O   GLY   184      20.983  -8.859  59.874  1.00  0.00           O  
ATOM   1442  N   VAL   185      21.182  -8.528  57.678  1.00  0.00           N  
ATOM   1443  CA  VAL   185      21.406  -7.101  57.863  1.00  0.00           C  
ATOM   1444  C   VAL   185      20.413  -6.362  56.955  1.00  0.00           C  
ATOM   1445  O   VAL   185      20.404  -6.581  55.743  1.00  0.00           O  
ATOM   1446  CB  VAL   185      22.839  -6.673  57.483  1.00  0.00           C  
ATOM   1447  CG1 VAL   185      23.006  -5.164  57.647  1.00  0.00           C  
ATOM   1448  CG2 VAL   185      23.868  -7.393  58.318  1.00  0.00           C  
ATOM   1449  N   ILE   186      19.625  -5.478  57.557  1.00  0.00           N  
ATOM   1450  CA  ILE   186      18.709  -4.625  56.809  1.00  0.00           C  
ATOM   1451  C   ILE   186      19.336  -3.244  56.732  1.00  0.00           C  
ATOM   1452  O   ILE   186      19.801  -2.730  57.739  1.00  0.00           O  
ATOM   1453  CB  ILE   186      17.378  -4.524  57.584  1.00  0.00           C  
ATOM   1454  CG1 ILE   186      16.290  -3.739  56.833  1.00  0.00           C  
ATOM   1455  CG2 ILE   186      17.514  -3.822  58.946  1.00  0.00           C  
ATOM   1456  CD1 ILE   186      14.904  -3.863  57.464  1.00  0.00           C  
ATOM   1457  N   PHE   187      19.318  -2.613  55.559  1.00  0.00           N  
ATOM   1458  CA  PHE   187      19.749  -1.221  55.470  1.00  0.00           C  
ATOM   1459  C   PHE   187      18.523  -0.337  55.227  1.00  0.00           C  
ATOM   1460  O   PHE   187      17.901  -0.410  54.163  1.00  0.00           O  
ATOM   1461  CB  PHE   187      20.737  -1.016  54.322  1.00  0.00           C  
ATOM   1462  CG  PHE   187      21.975  -1.776  54.655  1.00  0.00           C  
ATOM   1463  CD1 PHE   187      22.148  -3.127  54.280  1.00  0.00           C  
ATOM   1464  CD2 PHE   187      23.015  -1.146  55.363  1.00  0.00           C  
ATOM   1465  CE1 PHE   187      23.337  -3.844  54.600  1.00  0.00           C  
ATOM   1466  CE2 PHE   187      24.217  -1.841  55.697  1.00  0.00           C  
ATOM   1467  CZ  PHE   187      24.376  -3.198  55.314  1.00  0.00           C  
ATOM   1468  N   LYS   188      18.142   0.397  56.254  1.00  0.00           N  
ATOM   1469  CA  LYS   188      17.028   1.311  56.129  1.00  0.00           C  
ATOM   1470  C   LYS   188      17.589   2.567  55.557  1.00  0.00           C  
ATOM   1471  O   LYS   188      18.461   3.207  56.161  1.00  0.00           O  
ATOM   1472  CB  LYS   188      16.367   1.582  57.488  1.00  0.00           C  
ATOM   1473  CG  LYS   188      15.612   0.344  57.994  1.00  0.00           C  
ATOM   1474  CD  LYS   188      14.712   0.681  59.186  1.00  0.00           C  
ATOM   1475  CE  LYS   188      13.405   1.202  58.762  1.00  0.00           C  
ATOM   1476  NZ  LYS   188      12.584   0.104  58.166  1.00  0.00           N  
ATOM   1477  N   VAL   189      17.084   2.913  54.385  1.00  0.00           N  
ATOM   1478  CA  VAL   189      17.429   4.183  53.775  1.00  0.00           C  
ATOM   1479  C   VAL   189      16.309   5.170  54.156  1.00  0.00           C  
ATOM   1480  O   VAL   189      15.165   5.008  53.773  1.00  0.00           O  
ATOM   1481  CB  VAL   189      17.468   4.081  52.255  1.00  0.00           C  
ATOM   1482  CG1 VAL   189      17.819   5.481  51.679  1.00  0.00           C  
ATOM   1483  CG2 VAL   189      18.519   3.052  51.822  1.00  0.00           C  
ATOM   1484  N   TYR   190      16.663   6.199  54.905  1.00  0.00           N  
ATOM   1485  CA  TYR   190      15.681   7.161  55.355  1.00  0.00           C  
ATOM   1486  C   TYR   190      15.875   8.390  54.478  1.00  0.00           C  
ATOM   1487  O   TYR   190      16.848   9.111  54.621  1.00  0.00           O  
ATOM   1488  CB  TYR   190      15.963   7.562  56.783  1.00  0.00           C  
ATOM   1489  CG  TYR   190      15.704   6.372  57.642  1.00  0.00           C  
ATOM   1490  CD2 TYR   190      16.749   5.492  57.948  1.00  0.00           C  
ATOM   1491  CD1 TYR   190      14.420   6.106  58.166  1.00  0.00           C  
ATOM   1492  CE2 TYR   190      16.544   4.358  58.760  1.00  0.00           C  
ATOM   1493  CE1 TYR   190      14.192   4.957  58.992  1.00  0.00           C  
ATOM   1494  CZ  TYR   190      15.271   4.095  59.278  1.00  0.00           C  
ATOM   1495  OH  TYR   190      15.099   2.975  60.063  1.00  0.00           O  
ATOM   1496  N   VAL   191      14.883   8.653  53.640  1.00  0.00           N  
ATOM   1497  CA  VAL   191      14.965   9.761  52.662  1.00  0.00           C  
ATOM   1498  C   VAL   191      14.200  10.980  53.161  1.00  0.00           C  
ATOM   1499  O   VAL   191      13.067  10.866  53.621  1.00  0.00           O  
ATOM   1500  CB  VAL   191      14.357   9.331  51.314  1.00  0.00           C  
ATOM   1501  CG1 VAL   191      14.544  10.447  50.246  1.00  0.00           C  
ATOM   1502  CG2 VAL   191      15.022   8.008  50.829  1.00  0.00           C  
ATOM   1503  N   VAL   192      14.848  12.131  53.061  1.00  0.00           N  
ATOM   1504  CA  VAL   192      14.220  13.406  53.353  1.00  0.00           C  
ATOM   1505  C   VAL   192      14.550  14.269  52.111  1.00  0.00           C  
ATOM   1506  O   VAL   192      15.585  14.940  52.060  1.00  0.00           O  
ATOM   1507  CB  VAL   192      14.765  14.018  54.662  1.00  0.00           C  
ATOM   1508  CG1 VAL   192      14.033  15.374  55.001  1.00  0.00           C  
ATOM   1509  CG2 VAL   192      14.674  13.031  55.828  1.00  0.00           C  
ATOM   1510  N   GLY   193      13.660  14.205  51.128  1.00  0.00           N  
ATOM   1511  CA  GLY   193      13.823  14.902  49.865  1.00  0.00           C  
ATOM   1512  C   GLY   193      15.159  14.594  49.243  1.00  0.00           C  
ATOM   1513  O   GLY   193      15.468  13.445  48.931  1.00  0.00           O  
ATOM   1514  N   ASP   194      15.989  15.630  49.123  1.00  0.00           N  
ATOM   1515  CA  ASP   194      17.246  15.541  48.414  1.00  0.00           C  
ATOM   1516  C   ASP   194      18.387  14.839  49.167  1.00  0.00           C  
ATOM   1517  O   ASP   194      19.477  14.666  48.609  1.00  0.00           O  
ATOM   1518  CB  ASP   194      17.669  16.955  47.952  1.00  0.00           C  
ATOM   1519  CG  ASP   194      16.636  17.451  46.952  1.00  0.00           C  
ATOM   1520  OD1 ASP   194      16.291  16.674  46.022  1.00  0.00           O  
ATOM   1521  OD2 ASP   194      16.178  18.615  47.103  1.00  0.00           O  
ATOM   1522  N   HIS   195      18.156  14.408  50.411  1.00  0.00           N  
ATOM   1523  CA  HIS   195      19.220  13.687  51.124  1.00  0.00           C  
ATOM   1524  C   HIS   195      18.686  12.446  51.767  1.00  0.00           C  
ATOM   1525  O   HIS   195      17.487  12.301  51.882  1.00  0.00           O  
ATOM   1526  CB  HIS   195      19.878  14.574  52.150  1.00  0.00           C  
ATOM   1527  CG  HIS   195      20.514  15.793  51.549  1.00  0.00           C  
ATOM   1528  ND1 HIS   195      21.731  15.788  50.900  1.00  0.00           N  
ATOM   1529  CD2 HIS   195      20.093  17.078  51.498  1.00  0.00           C  
ATOM   1530  CE1 HIS   195      22.031  16.979  50.480  1.00  0.00           C  
ATOM   1531  NE2 HIS   195      21.055  17.794  50.828  1.00  0.00           N  
ATOM   1532  N   VAL   196      19.581  11.553  52.177  1.00  0.00           N  
ATOM   1533  CA  VAL   196      19.163  10.350  52.866  1.00  0.00           C  
ATOM   1534  C   VAL   196      20.236   9.923  53.842  1.00  0.00           C  
ATOM   1535  O   VAL   196      21.391  10.406  53.809  1.00  0.00           O  
ATOM   1536  CB  VAL   196      18.823   9.223  51.850  1.00  0.00           C  
ATOM   1537  CG1 VAL   196      17.646   9.563  50.934  1.00  0.00           C  
ATOM   1538  CG2 VAL   196      19.978   8.882  50.907  1.00  0.00           C  
ATOM   1539  N   LYS   197      19.845   9.022  54.735  1.00  0.00           N  
ATOM   1540  CA  LYS   197      20.733   8.460  55.730  1.00  0.00           C  
ATOM   1541  C   LYS   197      20.499   6.985  55.690  1.00  0.00           C  
ATOM   1542  O   LYS   197      19.352   6.539  55.611  1.00  0.00           O  
ATOM   1543  CB  LYS   197      20.388   8.997  57.136  1.00  0.00           C  
ATOM   1544  CG  LYS   197      20.529  10.515  57.261  1.00  0.00           C  
ATOM   1545  CD  LYS   197      21.979  11.001  57.213  1.00  0.00           C  
ATOM   1546  CE  LYS   197      22.121  12.519  57.351  1.00  0.00           C  
ATOM   1547  NZ  LYS   197      23.542  12.909  57.210  1.00  0.00           N  
ATOM   1548  N   CYS   198      21.574   6.209  55.731  1.00  0.00           N  
ATOM   1549  CA  CYS   198      21.391   4.755  55.762  1.00  0.00           C  
ATOM   1550  C   CYS   198      21.609   4.291  57.205  1.00  0.00           C  
ATOM   1551  O   CYS   198      22.615   4.666  57.830  1.00  0.00           O  
ATOM   1552  CB  CYS   198      22.418   4.048  54.837  1.00  0.00           C  
ATOM   1553  SG  CYS   198      22.273   2.635  54.844  1.00  0.00           S  
ATOM   1554  N   VAL   199      20.673   3.514  57.739  1.00  0.00           N  
ATOM   1555  CA  VAL   199      20.764   3.046  59.142  1.00  0.00           C  
ATOM   1556  C   VAL   199      20.666   1.529  59.083  1.00  0.00           C  
ATOM   1557  O   VAL   199      19.676   1.001  58.598  1.00  0.00           O  
ATOM   1558  CB  VAL   199      19.626   3.611  60.032  1.00  0.00           C  
ATOM   1559  CG1 VAL   199      19.662   2.999  61.411  1.00  0.00           C  
ATOM   1560  CG2 VAL   199      19.732   5.154  60.122  1.00  0.00           C  
ATOM   1561  N   LYS   200      21.696   0.851  59.581  1.00  0.00           N  
ATOM   1562  CA  LYS   200      21.703  -0.610  59.645  1.00  0.00           C  
ATOM   1563  C   LYS   200      20.796  -1.110  60.764  1.00  0.00           C  
ATOM   1564  O   LYS   200      20.800  -0.542  61.872  1.00  0.00           O  
ATOM   1565  CB  LYS   200      23.128  -1.050  59.903  1.00  0.00           C  
ATOM   1566  CG  LYS   200      24.070  -0.786  58.727  1.00  0.00           C  
ATOM   1567  CD  LYS   200      25.502  -1.269  58.969  1.00  0.00           C  
ATOM   1568  CE  LYS   200      26.455  -0.962  57.813  1.00  0.00           C  
ATOM   1569  NZ  LYS   200      27.807  -1.479  58.121  1.00  0.00           N  
ATOM   1570  N   ARG   201      20.022  -2.171  60.483  1.00  0.00           N  
ATOM   1571  CA  ARG   201      19.127  -2.773  61.495  1.00  0.00           C  
ATOM   1572  C   ARG   201      19.294  -4.288  61.504  1.00  0.00           C  
ATOM   1573  O   ARG   201      19.760  -4.876  60.493  1.00  0.00           O  
ATOM   1574  CB  ARG   201      17.654  -2.467  61.174  1.00  0.00           C  
ATOM   1575  CG  ARG   201      17.202  -1.022  61.360  1.00  0.00           C  
ATOM   1576  CD  ARG   201      17.238  -0.594  62.828  1.00  0.00           C  
ATOM   1577  NE  ARG   201      16.836   0.818  62.912  1.00  0.00           N  
ATOM   1578  CZ  ARG   201      15.580   1.263  62.768  1.00  0.00           C  
ATOM   1579  NH1 ARG   201      14.548   0.422  62.601  1.00  0.00           N  
ATOM   1580  NH2 ARG   201      15.347   2.569  62.831  1.00  0.00           N  
ATOM   1581  N   ARG   202      18.880  -4.949  62.607  1.00  0.00           N  
ATOM   1582  CA  ARG   202      18.817  -6.423  62.529  1.00  0.00           C  
ATOM   1583  C   ARG   202      17.777  -6.860  61.494  1.00  0.00           C  
ATOM   1584  O   ARG   202      16.904  -6.065  61.110  1.00  0.00           O  
ATOM   1585  CB  ARG   202      18.392  -6.855  63.952  1.00  0.00           C  
ATOM   1586  CG  ARG   202      19.356  -6.389  65.044  1.00  0.00           C  
ATOM   1587  CD  ARG   202      20.704  -7.112  65.022  1.00  0.00           C  
ATOM   1588  NE  ARG   202      21.502  -6.609  66.175  1.00  0.00           N  
ATOM   1589  CZ  ARG   202      22.771  -7.069  66.379  1.00  0.00           C  
ATOM   1590  NH1 ARG   202      23.052  -7.968  65.391  1.00  0.00           N  
ATOM   1591  NH2 ARG   202      23.264  -6.448  67.491  1.00  0.00           N  
ATOM   1592  N   SER   203      17.933  -8.084  61.013  1.00  0.00           N  
ATOM   1593  CA  SER   203      17.086  -8.614  59.941  1.00  0.00           C  
ATOM   1594  C   SER   203      17.032 -10.135  60.040  1.00  0.00           C  
ATOM   1595  O   SER   203      17.790 -10.739  60.782  1.00  0.00           O  
ATOM   1596  CB  SER   203      17.594  -8.136  58.566  1.00  0.00           C  
ATOM   1597  OG  SER   203      16.613  -8.339  57.579  1.00  0.00           O  
ATOM   1598  N   LEU   204      16.106 -10.753  59.318  1.00  0.00           N  
ATOM   1599  CA  LEU   204      15.975 -12.216  59.360  1.00  0.00           C  
ATOM   1600  C   LEU   204      17.264 -12.922  58.905  1.00  0.00           C  
ATOM   1601  O   LEU   204      17.905 -12.494  57.940  1.00  0.00           O  
ATOM   1602  CB  LEU   204      14.831 -12.647  58.456  1.00  0.00           C  
ATOM   1603  CG  LEU   204      13.450 -12.164  58.921  1.00  0.00           C  
ATOM   1604  CD1 LEU   204      12.399 -12.564  57.873  1.00  0.00           C  
ATOM   1605  CD2 LEU   204      13.135 -12.853  60.260  1.00  0.00           C  
ATOM   1606  N   PRO   205      17.621 -14.018  59.588  1.00  0.00           N  
ATOM   1607  CA  PRO   205      18.758 -14.861  59.170  1.00  0.00           C  
ATOM   1608  C   PRO   205      18.559 -15.539  57.811  1.00  0.00           C  
ATOM   1609  O   PRO   205      17.480 -15.439  57.193  1.00  0.00           O  
ATOM   1610  CB  PRO   205      19.025 -15.916  60.257  1.00  0.00           C  
ATOM   1611  CG  PRO   205      17.795 -16.240  61.108  1.00  0.00           C  
ATOM   1612  CD  PRO   205      16.865 -15.045  61.320  1.00  0.00           C  
ATOM   1613  N   ASP   206      19.615 -16.217  57.339  1.00  0.00           N  
ATOM   1614  CA  ASP   206      19.565 -17.017  56.136  1.00  0.00           C  
ATOM   1615  C   ASP   206      18.827 -18.336  56.367  1.00  0.00           C  
ATOM   1616  O   ASP   206      18.901 -18.938  57.454  1.00  0.00           O  
ATOM   1617  CB  ASP   206      20.959 -17.331  55.590  1.00  0.00           C  
ATOM   1618  CG  ASP   206      21.529 -16.053  54.994  1.00  0.00           C  
ATOM   1619  OD1 ASP   206      20.748 -15.079  54.825  1.00  0.00           O  
ATOM   1620  OD2 ASP   206      22.754 -16.033  54.698  1.00  0.00           O  
ATOM   1621  N   ILE   207      18.096 -18.757  55.344  1.00  0.00           N  
ATOM   1622  CA  ILE   207      17.519 -20.103  55.337  1.00  0.00           C  
ATOM   1623  C   ILE   207      17.964 -20.811  54.068  1.00  0.00           C  
ATOM   1624  O   ILE   207      18.179 -20.161  53.041  1.00  0.00           O  
ATOM   1625  CB  ILE   207      15.985 -19.994  55.399  1.00  0.00           C  
ATOM   1626  CG1 ILE   207      15.469 -19.339  56.691  1.00  0.00           C  
ATOM   1627  CG2 ILE   207      15.271 -21.354  55.323  1.00  0.00           C  
ATOM   1628  CD1 ILE   207      13.982 -18.991  56.645  1.00  0.00           C  
ATOM   1629  N   SER   208      18.080 -22.140  54.116  1.00  0.00           N  
ATOM   1630  CA  SER   208      18.352 -22.908  52.875  1.00  0.00           C  
ATOM   1631  C   SER   208      17.362 -22.543  51.781  1.00  0.00           C  
ATOM   1632  O   SER   208      16.188 -22.283  52.066  1.00  0.00           O  
ATOM   1633  CB  SER   208      18.276 -24.416  53.132  1.00  0.00           C  
ATOM   1634  OG  SER   208      18.776 -24.706  54.420  1.00  0.00           O  
ATOM   1635  N   GLU   209      17.683 -21.513  51.022  1.00  0.00           N  
ATOM   1636  CA  GLU   209      16.738 -21.022  49.995  1.00  0.00           C  
ATOM   1637  C   GLU   209      16.622 -22.027  48.856  1.00  0.00           C  
ATOM   1638  O   GLU   209      15.528 -22.357  48.388  1.00  0.00           O  
ATOM   1639  CB  GLU   209      17.061 -19.722  49.253  1.00  0.00           C  
ATOM   1640  CG  GLU   209      15.973 -19.297  48.265  1.00  0.00           C  
ATOM   1641  CD  GLU   209      16.403 -17.983  47.629  1.00  0.00           C  
ATOM   1642  OE1 GLU   209      17.504 -17.486  47.985  1.00  0.00           O  
ATOM   1643  OE2 GLU   209      15.635 -17.458  46.779  1.00  0.00           O  
ATOM   1644  N   GLU   210      17.774 -22.534  48.389  1.00  0.00           N  
ATOM   1645  CA  GLU   210      17.714 -23.414  47.199  1.00  0.00           C  
ATOM   1646  C   GLU   210      16.928 -24.684  47.474  1.00  0.00           C  
ATOM   1647  O   GLU   210      16.364 -25.303  46.569  1.00  0.00           O  
ATOM   1648  CB  GLU   210      19.024 -23.970  46.632  1.00  0.00           C  
ATOM   1649  CG  GLU   210      19.890 -22.911  45.946  1.00  0.00           C  
ATOM   1650  CD  GLU   210      21.192 -23.573  45.520  1.00  0.00           C  
ATOM   1651  OE1 GLU   210      21.377 -24.778  45.839  1.00  0.00           O  
ATOM   1652  OE2 GLU   210      22.021 -22.883  44.868  1.00  0.00           O  
ATOM   1653  N   LYS   211      16.878 -25.092  48.719  1.00  0.00           N  
ATOM   1654  CA  LYS   211      16.227 -26.322  49.161  1.00  0.00           C  
ATOM   1655  C   LYS   211      14.895 -26.074  49.871  1.00  0.00           C  
ATOM   1656  O   LYS   211      14.284 -26.948  50.492  1.00  0.00           O  
ATOM   1657  CB  LYS   211      16.891 -27.236  50.196  1.00  0.00           C  
ATOM   1658  CG  LYS   211      18.218 -27.831  49.722  1.00  0.00           C  
ATOM   1659  CD  LYS   211      18.855 -28.789  50.732  1.00  0.00           C  
ATOM   1660  CE  LYS   211      20.206 -29.346  50.278  1.00  0.00           C  
ATOM   1661  NZ  LYS   211      20.753 -30.252  51.313  1.00  0.00           N  
ATOM   1662  N   ILE   212      14.462 -24.817  49.751  1.00  0.00           N  
ATOM   1663  CA  ILE   212      13.230 -24.411  50.439  1.00  0.00           C  
ATOM   1664  C   ILE   212      12.010 -25.253  50.062  1.00  0.00           C  
ATOM   1665  O   ILE   212      11.274 -25.712  50.939  1.00  0.00           O  
ATOM   1666  CB  ILE   212      12.401 -23.110  50.344  1.00  0.00           C  
ATOM   1667  CG1 ILE   212      13.164 -21.862  50.819  1.00  0.00           C  
ATOM   1668  CG2 ILE   212      11.113 -23.140  51.184  1.00  0.00           C  
ATOM   1669  CD1 ILE   212      13.572 -21.921  52.290  1.00  0.00           C  
ATOM   1670  N   GLY   213      11.756 -25.482  48.796  1.00  0.00           N  
ATOM   1671  CA  GLY   213      10.528 -26.226  48.428  1.00  0.00           C  
ATOM   1672  C   GLY   213      10.582 -27.604  49.096  1.00  0.00           C  
ATOM   1673  O   GLY   213       9.556 -28.204  49.430  1.00  0.00           O  
ATOM   1674  N   THR   214      11.783 -28.116  49.294  1.00  0.00           N  
ATOM   1675  CA  THR   214      11.966 -29.479  49.818  1.00  0.00           C  
ATOM   1676  C   THR   214      11.980 -29.522  51.337  1.00  0.00           C  
ATOM   1677  O   THR   214      12.048 -30.599  51.936  1.00  0.00           O  
ATOM   1678  CB  THR   214      12.749 -30.768  50.132  1.00  0.00           C  
ATOM   1679  OG1 THR   214      13.839 -30.478  50.995  1.00  0.00           O  
ATOM   1680  CG2 THR   214      13.284 -31.371  48.822  1.00  0.00           C  
ATOM   1681  N   SER   215      11.918 -28.382  52.002  1.00  0.00           N  
ATOM   1682  CA  SER   215      11.890 -28.469  53.473  1.00  0.00           C  
ATOM   1683  C   SER   215      10.443 -28.421  53.989  1.00  0.00           C  
ATOM   1684  O   SER   215       9.678 -27.467  53.834  1.00  0.00           O  
ATOM   1685  CB  SER   215      12.426 -27.436  54.468  1.00  0.00           C  
ATOM   1686  OG  SER   215      13.832 -27.301  54.320  1.00  0.00           O  
ATOM   1687  N   LYS   216      10.101 -29.465  54.549  1.00  0.00           N  
ATOM   1688  CA  LYS   216       8.869 -29.778  55.272  1.00  0.00           C  
ATOM   1689  C   LYS   216       8.721 -28.947  56.554  1.00  0.00           C  
ATOM   1690  O   LYS   216       7.824 -29.189  57.361  1.00  0.00           O  
ATOM   1691  CB  LYS   216       8.734 -31.284  55.567  1.00  0.00           C  
ATOM   1692  CG  LYS   216       8.596 -32.143  54.308  1.00  0.00           C  
ATOM   1693  CD  LYS   216       8.494 -33.642  54.597  1.00  0.00           C  
ATOM   1694  CE  LYS   216       8.425 -34.506  53.337  1.00  0.00           C  
ATOM   1695  NZ  LYS   216       8.149 -35.913  53.701  1.00  0.00           N  
ATOM   1696  N   GLY   217       9.616 -27.980  56.719  1.00  0.00           N  
ATOM   1697  CA  GLY   217       9.632 -27.111  57.896  1.00  0.00           C  
ATOM   1698  C   GLY   217       8.344 -26.299  58.049  1.00  0.00           C  
ATOM   1699  O   GLY   217       7.781 -25.831  57.079  1.00  0.00           O  
ATOM   1700  N   SER   218       7.872 -26.168  59.285  1.00  0.00           N  
ATOM   1701  CA  SER   218       6.661 -25.379  59.557  1.00  0.00           C  
ATOM   1702  C   SER   218       6.931 -23.916  59.312  1.00  0.00           C  
ATOM   1703  O   SER   218       8.036 -23.419  59.504  1.00  0.00           O  
ATOM   1704  CB  SER   218       6.175 -25.575  61.000  1.00  0.00           C  
ATOM   1705  OG  SER   218       7.114 -25.024  61.910  1.00  0.00           O  
ATOM   1706  N   LEU   219       5.896 -23.215  58.886  1.00  0.00           N  
ATOM   1707  CA  LEU   219       6.018 -21.790  58.650  1.00  0.00           C  
ATOM   1708  C   LEU   219       6.447 -21.095  59.911  1.00  0.00           C  
ATOM   1709  O   LEU   219       6.102 -21.523  61.011  1.00  0.00           O  
ATOM   1710  CB  LEU   219       4.672 -21.259  58.200  1.00  0.00           C  
ATOM   1711  CG  LEU   219       4.226 -21.801  56.840  1.00  0.00           C  
ATOM   1712  CD1 LEU   219       2.819 -21.388  56.411  1.00  0.00           C  
ATOM   1713  CD2 LEU   219       5.096 -21.377  55.658  1.00  0.00           C  
ATOM   1714  N   PRO   220       7.183 -20.021  59.736  1.00  0.00           N  
ATOM   1715  CA  PRO   220       7.599 -19.184  60.864  1.00  0.00           C  
ATOM   1716  C   PRO   220       6.779 -17.891  60.847  1.00  0.00           C  
ATOM   1717  O   PRO   220       6.878 -17.128  59.913  1.00  0.00           O  
ATOM   1718  CB  PRO   220       9.115 -18.901  60.797  1.00  0.00           C  
ATOM   1719  CG  PRO   220       9.673 -18.903  59.373  1.00  0.00           C  
ATOM   1720  CD  PRO   220       8.947 -19.866  58.432  1.00  0.00           C  
ATOM   1721  N   PHE   221       5.925 -17.708  61.853  1.00  0.00           N  
ATOM   1722  CA  PHE   221       5.077 -16.501  61.948  1.00  0.00           C  
ATOM   1723  C   PHE   221       5.802 -15.549  62.855  1.00  0.00           C  
ATOM   1724  O   PHE   221       6.237 -15.927  63.955  1.00  0.00           O  
ATOM   1725  CB  PHE   221       3.677 -16.844  62.480  1.00  0.00           C  
ATOM   1726  CG  PHE   221       2.804 -17.473  61.452  1.00  0.00           C  
ATOM   1727  CD1 PHE   221       2.873 -18.851  61.204  1.00  0.00           C  
ATOM   1728  CD2 PHE   221       1.930 -16.689  60.702  1.00  0.00           C  
ATOM   1729  CE1 PHE   221       2.075 -19.453  60.185  1.00  0.00           C  
ATOM   1730  CE2 PHE   221       1.117 -17.258  59.702  1.00  0.00           C  
ATOM   1731  CZ  PHE   221       1.184 -18.664  59.453  1.00  0.00           C  
ATOM   1732  N   SER   222       5.946 -14.312  62.415  1.00  0.00           N  
ATOM   1733  CA  SER   222       6.727 -13.361  63.162  1.00  0.00           C  
ATOM   1734  C   SER   222       6.163 -11.984  62.994  1.00  0.00           C  
ATOM   1735  O   SER   222       5.384 -11.710  62.058  1.00  0.00           O  
ATOM   1736  CB  SER   222       8.215 -13.383  62.752  1.00  0.00           C  
ATOM   1737  OG  SER   222       8.359 -12.934  61.413  1.00  0.00           O  
ATOM   1738  N   GLN   223       6.560 -11.113  63.910  1.00  0.00           N  
ATOM   1739  CA  GLN   223       6.178  -9.708  63.785  1.00  0.00           C  
ATOM   1740  C   GLN   223       7.418  -8.923  63.443  1.00  0.00           C  
ATOM   1741  O   GLN   223       8.445  -9.004  64.150  1.00  0.00           O  
ATOM   1742  CB  GLN   223       5.530  -9.180  65.060  1.00  0.00           C  
ATOM   1743  CG  GLN   223       5.054  -7.731  64.946  1.00  0.00           C  
ATOM   1744  CD  GLN   223       4.361  -7.359  66.250  1.00  0.00           C  
ATOM   1745  OE1 GLN   223       4.310  -8.152  67.188  1.00  0.00           O  
ATOM   1746  NE2 GLN   223       3.790  -6.132  66.379  1.00  0.00           N  
ATOM   1747  N   ILE   224       7.352  -8.185  62.337  1.00  0.00           N  
ATOM   1748  CA  ILE   224       8.550  -7.504  61.841  1.00  0.00           C  
ATOM   1749  C   ILE   224       9.094  -6.483  62.866  1.00  0.00           C  
ATOM   1750  O   ILE   224      10.281  -6.155  62.858  1.00  0.00           O  
ATOM   1751  CB  ILE   224       8.273  -6.834  60.510  1.00  0.00           C  
ATOM   1752  CG1 ILE   224       9.548  -6.447  59.742  1.00  0.00           C  
ATOM   1753  CG2 ILE   224       7.467  -5.530  60.635  1.00  0.00           C  
ATOM   1754  CD1 ILE   224       9.289  -6.068  58.284  1.00  0.00           C  
ATOM   1755  N   SER   225       8.229  -5.998  63.750  1.00  0.00           N  
ATOM   1756  CA  SER   225       8.731  -5.071  64.756  1.00  0.00           C  
ATOM   1757  C   SER   225       9.516  -5.734  65.898  1.00  0.00           C  
ATOM   1758  O   SER   225      10.081  -5.037  66.758  1.00  0.00           O  
ATOM   1759  CB  SER   225       7.602  -4.183  65.251  1.00  0.00           C  
ATOM   1760  OG  SER   225       6.650  -4.956  65.968  1.00  0.00           O  
ATOM   1761  N   ASN   226       9.560  -7.072  65.906  1.00  0.00           N  
ATOM   1762  CA  ASN   226      10.449  -7.804  66.784  1.00  0.00           C  
ATOM   1763  C   ASN   226      11.757  -8.160  66.073  1.00  0.00           C  
ATOM   1764  O   ASN   226      12.664  -8.730  66.662  1.00  0.00           O  
ATOM   1765  CB  ASN   226       9.767  -9.088  67.320  1.00  0.00           C  
ATOM   1766  CG  ASN   226       8.611  -8.782  68.258  1.00  0.00           C  
ATOM   1767  OD1 ASN   226       8.654  -7.819  69.036  1.00  0.00           O  
ATOM   1768  ND2 ASN   226       7.558  -9.587  68.177  1.00  0.00           N  
ATOM   1769  N   LEU   227      11.830  -7.834  64.794  1.00  0.00           N  
ATOM   1770  CA  LEU   227      12.954  -8.254  63.953  1.00  0.00           C  
ATOM   1771  C   LEU   227      13.916  -7.116  63.531  1.00  0.00           C  
ATOM   1772  O   LEU   227      15.134  -7.275  63.609  1.00  0.00           O  
ATOM   1773  CB  LEU   227      12.439  -9.067  62.723  1.00  0.00           C  
ATOM   1774  CG  LEU   227      11.700 -10.350  63.107  1.00  0.00           C  
ATOM   1775  CD1 LEU   227      11.101 -11.127  61.934  1.00  0.00           C  
ATOM   1776  CD2 LEU   227      12.551 -11.396  63.826  1.00  0.00           C  
ATOM   1777  N   THR   228      13.377  -5.980  63.121  1.00  0.00           N  
ATOM   1778  CA  THR   228      14.166  -4.948  62.467  1.00  0.00           C  
ATOM   1779  C   THR   228      14.105  -3.579  63.125  1.00  0.00           C  
ATOM   1780  O   THR   228      14.392  -2.571  62.474  1.00  0.00           O  
ATOM   1781  CB  THR   228      13.795  -4.879  60.960  1.00  0.00           C  
ATOM   1782  OG1 THR   228      12.402  -4.652  60.810  1.00  0.00           O  
ATOM   1783  CG2 THR   228      14.171  -6.207  60.282  1.00  0.00           C  
ATOM   1784  N   ALA   229      14.096  -3.536  64.443  1.00  0.00           N  
ATOM   1785  CA  ALA   229      14.123  -2.381  65.317  1.00  0.00           C  
ATOM   1786  C   ALA   229      15.533  -2.319  65.913  1.00  0.00           C  
ATOM   1787  O   ALA   229      16.162  -3.349  66.171  1.00  0.00           O  
ATOM   1788  CB  ALA   229      13.098  -2.451  66.445  1.00  0.00           C  
ATOM   1789  N   GLN   230      16.058  -1.124  66.145  1.00  0.00           N  
ATOM   1790  CA  GLN   230      17.402  -0.916  66.658  1.00  0.00           C  
ATOM   1791  C   GLN   230      17.600  -1.545  68.017  1.00  0.00           C  
ATOM   1792  O   GLN   230      16.779  -1.365  68.920  1.00  0.00           O  
ATOM   1793  CB  GLN   230      17.956   0.476  66.979  1.00  0.00           C  
ATOM   1794  CG  GLN   230      19.400   0.456  67.485  1.00  0.00           C  
ATOM   1795  CD  GLN   230      20.302   0.073  66.321  1.00  0.00           C  
ATOM   1796  OE1 GLN   230      20.100   0.516  65.192  1.00  0.00           O  
ATOM   1797  NE2 GLN   230      21.347  -0.772  66.533  1.00  0.00           N  
ATOM   1798  N   GLU   231      18.679  -2.300  68.222  1.00  0.00           N  
ATOM   1799  CA  GLU   231      18.875  -2.995  69.499  1.00  0.00           C  
ATOM   1800  C   GLU   231      17.964  -4.213  69.678  1.00  0.00           C  
ATOM   1801  O   GLU   231      17.976  -4.869  70.723  1.00  0.00           O  
ATOM   1802  CB  GLU   231      18.604  -2.221  70.793  1.00  0.00           C  
ATOM   1803  CG  GLU   231      19.450  -0.955  70.934  1.00  0.00           C  
ATOM   1804  CD  GLU   231      20.903  -1.376  71.107  1.00  0.00           C  
ATOM   1805  OE1 GLU   231      21.141  -2.586  71.365  1.00  0.00           O  
ATOM   1806  OE2 GLU   231      21.794  -0.494  70.981  1.00  0.00           O  
ATOM   1807  N   ASP   232      17.164  -4.539  68.672  1.00  0.00           N  
ATOM   1808  CA  ASP   232      16.242  -5.699  68.771  1.00  0.00           C  
ATOM   1809  C   ASP   232      17.064  -6.978  68.724  1.00  0.00           C  
ATOM   1810  O   ASP   232      18.243  -6.930  68.360  1.00  0.00           O  
ATOM   1811  CB  ASP   232      15.201  -5.868  67.661  1.00  0.00           C  
ATOM   1812  CG  ASP   232      14.120  -4.816  67.865  1.00  0.00           C  
ATOM   1813  OD1 ASP   232      14.133  -4.156  68.939  1.00  0.00           O  
ATOM   1814  OD2 ASP   232      13.269  -4.657  66.950  1.00  0.00           O  
ATOM   1815  N   LYS   233      16.426  -8.181  69.064  1.00  0.00           N  
ATOM   1816  CA  LYS   233      17.277  -9.361  69.094  1.00  0.00           C  
ATOM   1817  C   LYS   233      16.423 -10.614  69.341  1.00  0.00           C  
ATOM   1818  O   LYS   233      16.397 -11.156  70.434  1.00  0.00           O  
ATOM   1819  CB  LYS   233      18.379  -9.225  70.147  1.00  0.00           C  
ATOM   1820  CG  LYS   233      19.346 -10.411  70.175  1.00  0.00           C  
ATOM   1821  CD  LYS   233      20.489 -10.246  71.179  1.00  0.00           C  
ATOM   1822  CE  LYS   233      21.448 -11.437  71.216  1.00  0.00           C  
ATOM   1823  NZ  LYS   233      22.520 -11.193  72.206  1.00  0.00           N  
ATOM   1824  N   ASN   234      15.672 -11.038  68.335  1.00  0.00           N  
ATOM   1825  CA  ASN   234      15.083 -12.369  68.395  1.00  0.00           C  
ATOM   1826  C   ASN   234      16.106 -13.326  67.818  1.00  0.00           C  
ATOM   1827  O   ASN   234      17.077 -12.905  67.169  1.00  0.00           O  
ATOM   1828  CB  ASN   234      13.748 -12.445  67.648  1.00  0.00           C  
ATOM   1829  CG  ASN   234      13.054 -13.737  68.056  1.00  0.00           C  
ATOM   1830  OD1 ASN   234      13.160 -14.180  69.198  1.00  0.00           O  
ATOM   1831  ND2 ASN   234      12.304 -14.411  67.143  1.00  0.00           N  
ATOM   1832  N   ILE   235      15.898 -14.606  68.085  1.00  0.00           N  
ATOM   1833  CA  ILE   235      16.686 -15.681  67.524  1.00  0.00           C  
ATOM   1834  C   ILE   235      16.570 -15.743  65.985  1.00  0.00           C  
ATOM   1835  O   ILE   235      17.438 -16.311  65.325  1.00  0.00           O  
ATOM   1836  CB  ILE   235      16.318 -17.054  68.169  1.00  0.00           C  
ATOM   1837  CG1 ILE   235      17.367 -18.151  67.918  1.00  0.00           C  
ATOM   1838  CG2 ILE   235      14.993 -17.640  67.653  1.00  0.00           C  
ATOM   1839  CD1 ILE   235      17.179 -19.387  68.796  1.00  0.00           C  
ATOM   1840  N   GLU   236      15.499 -15.173  65.435  1.00  0.00           N  
ATOM   1841  CA  GLU   236      15.299 -15.131  63.987  1.00  0.00           C  
ATOM   1842  C   GLU   236      16.316 -14.208  63.330  1.00  0.00           C  
ATOM   1843  O   GLU   236      16.506 -14.245  62.128  1.00  0.00           O  
ATOM   1844  CB  GLU   236      13.900 -14.642  63.651  1.00  0.00           C  
ATOM   1845  CG  GLU   236      12.800 -15.641  64.015  1.00  0.00           C  
ATOM   1846  CD  GLU   236      11.457 -14.999  63.698  1.00  0.00           C  
ATOM   1847  OE1 GLU   236      11.455 -13.819  63.259  1.00  0.00           O  
ATOM   1848  OE2 GLU   236      10.415 -15.681  63.891  1.00  0.00           O  
ATOM   1849  N   TYR   237      16.937 -13.361  64.132  1.00  0.00           N  
ATOM   1850  CA  TYR   237      17.875 -12.390  63.578  1.00  0.00           C  
ATOM   1851  C   TYR   237      19.327 -12.844  63.691  1.00  0.00           C  
ATOM   1852  O   TYR   237      20.248 -12.096  63.291  1.00  0.00           O  
ATOM   1853  CB  TYR   237      17.682 -10.977  64.205  1.00  0.00           C  
ATOM   1854  CG  TYR   237      16.310 -10.514  63.853  1.00  0.00           C  
ATOM   1855  CD1 TYR   237      15.617 -11.124  62.799  1.00  0.00           C  
ATOM   1856  CD2 TYR   237      15.676  -9.470  64.563  1.00  0.00           C  
ATOM   1857  CE1 TYR   237      14.318 -10.716  62.438  1.00  0.00           C  
ATOM   1858  CE2 TYR   237      14.355  -9.044  64.211  1.00  0.00           C  
ATOM   1859  CZ  TYR   237      13.692  -9.681  63.142  1.00  0.00           C  
ATOM   1860  OH  TYR   237      12.423  -9.302  62.764  1.00  0.00           O  
ATOM   1861  N   GLY   238      19.527 -14.056  64.228  1.00  0.00           N  
ATOM   1862  CA  GLY   238      20.866 -14.619  64.475  1.00  0.00           C  
ATOM   1863  C   GLY   238      21.342 -15.575  63.367  1.00  0.00           C  
ATOM   1864  O   GLY   238      20.746 -16.621  63.171  1.00  0.00           O  
ATOM   1865  N   GLU   239      22.447 -15.277  62.674  1.00  0.00           N  
ATOM   1866  CA  GLU   239      22.962 -16.203  61.606  1.00  0.00           C  
ATOM   1867  C   GLU   239      23.390 -17.623  61.996  1.00  0.00           C  
ATOM   1868  O   GLU   239      24.141 -17.789  62.946  1.00  0.00           O  
ATOM   1869  CB  GLU   239      24.124 -15.531  60.831  1.00  0.00           C  
ATOM   1870  CG  GLU   239      23.672 -14.374  59.937  1.00  0.00           C  
ATOM   1871  CD  GLU   239      24.897 -13.835  59.212  1.00  0.00           C  
ATOM   1872  OE1 GLU   239      25.548 -14.627  58.479  1.00  0.00           O  
ATOM   1873  OE2 GLU   239      25.199 -12.623  59.381  1.00  0.00           O  
ATOM   1874  N   ASP   240      22.989 -18.651  61.239  1.00  0.00           N  
ATOM   1875  CA  ASP   240      23.481 -20.026  61.535  1.00  0.00           C  
ATOM   1876  C   ASP   240      24.912 -20.277  61.103  1.00  0.00           C  
ATOM   1877  O   ASP   240      25.631 -21.057  61.746  1.00  0.00           O  
ATOM   1878  CB  ASP   240      22.611 -21.140  60.923  1.00  0.00           C  
ATOM   1879  CG  ASP   240      21.174 -21.120  61.417  1.00  0.00           C  
ATOM   1880  OD1 ASP   240      20.939 -21.073  62.644  1.00  0.00           O  
ATOM   1881  OD2 ASP   240      20.277 -21.161  60.552  1.00  0.00           O  
ATOM   1882  N   ARG   241      25.295 -19.655  59.988  1.00  0.00           N  
ATOM   1883  CA  ARG   241      26.627 -19.821  59.389  1.00  0.00           C  
ATOM   1884  C   ARG   241      27.031 -18.471  58.803  1.00  0.00           C  
ATOM   1885  O   ARG   241      26.194 -17.717  58.204  1.00  0.00           O  
ATOM   1886  CB  ARG   241      26.629 -20.968  58.356  1.00  0.00           C  
ATOM   1887  CG  ARG   241      26.306 -22.335  58.962  1.00  0.00           C  
ATOM   1888  CD  ARG   241      27.416 -22.886  59.860  1.00  0.00           C  
ATOM   1889  NE  ARG   241      27.012 -24.255  60.286  1.00  0.00           N  
ATOM   1890  CZ  ARG   241      26.233 -24.422  61.394  1.00  0.00           C  
ATOM   1891  NH1 ARG   241      25.976 -23.186  61.913  1.00  0.00           N  
ATOM   1892  NH2 ARG   241      26.016 -25.761  61.551  1.00  0.00           N  
ATOM   1893  N   SER   242      28.304 -18.137  59.001  1.00  0.00           N  
ATOM   1894  CA  SER   242      28.843 -16.901  58.420  1.00  0.00           C  
ATOM   1895  C   SER   242      29.441 -17.248  57.060  1.00  0.00           C  
ATOM   1896  O   SER   242      30.445 -17.985  57.015  1.00  0.00           O  
ATOM   1897  CB  SER   242      29.988 -16.266  59.337  1.00  0.00           C  
ATOM   1898  OG  SER   242      30.568 -15.145  58.688  1.00  0.00           O  
ATOM   1899  N   LEU   243      28.854 -16.690  55.985  1.00  0.00           N  
ATOM   1900  CA  LEU   243      29.196 -17.051  54.603  1.00  0.00           C  
ATOM   1901  C   LEU   243      28.488 -16.089  53.640  1.00  0.00           C  
ATOM   1902  O   LEU   243      27.534 -15.440  54.050  1.00  0.00           O  
ATOM   1903  CB  LEU   243      28.776 -18.504  54.305  1.00  0.00           C  
ATOM   1904  CG  LEU   243      29.101 -18.952  52.879  1.00  0.00           C  
ATOM   1905  CD1 LEU   243      30.591 -19.082  52.567  1.00  0.00           C  
ATOM   1906  CD2 LEU   243      28.536 -20.316  52.487  1.00  0.00           C  
ATOM   1907  N   GLU   244      28.980 -15.992  52.390  1.00  0.00           N  
ATOM   1908  CA  GLU   244      28.421 -15.135  51.342  1.00  0.00           C  
ATOM   1909  C   GLU   244      28.864 -13.654  51.298  1.00  0.00           C  
ATOM   1910  O   GLU   244      29.864 -13.264  51.893  1.00  0.00           O  
ATOM   1911  CB  GLU   244      26.893 -15.173  51.448  1.00  0.00           C  
ATOM   1912  CG  GLU   244      26.293 -16.542  51.121  1.00  0.00           C  
ATOM   1913  CD  GLU   244      26.398 -17.411  52.366  1.00  0.00           C  
ATOM   1914  OE1 GLU   244      26.888 -16.897  53.406  1.00  0.00           O  
ATOM   1915  OE2 GLU   244      25.990 -18.601  52.292  1.00  0.00           O  
ATOM   1916  N   LYS   245      28.060 -12.836  50.647  1.00  0.00           N  
ATOM   1917  CA  LYS   245      28.363 -11.393  50.406  1.00  0.00           C  
ATOM   1918  C   LYS   245      27.900 -10.556  51.601  1.00  0.00           C  
ATOM   1919  O   LYS   245      26.723 -10.645  52.046  1.00  0.00           O  
ATOM   1920  CB  LYS   245      27.715 -10.908  49.122  1.00  0.00           C  
ATOM   1921  CG  LYS   245      28.195 -11.657  47.877  1.00  0.00           C  
ATOM   1922  CD  LYS   245      29.687 -11.474  47.589  1.00  0.00           C  
ATOM   1923  CE  LYS   245      30.142 -12.125  46.281  1.00  0.00           C  
ATOM   1924  NZ  LYS   245      31.587 -11.884  46.072  1.00  0.00           N  
ATOM   1925  N   VAL   246      28.825  -9.755  52.132  1.00  0.00           N  
ATOM   1926  CA  VAL   246      28.497  -8.831  53.221  1.00  0.00           C  
ATOM   1927  C   VAL   246      28.946  -7.490  52.722  1.00  0.00           C  
ATOM   1928  O   VAL   246      30.166  -7.220  52.646  1.00  0.00           O  
ATOM   1929  CB  VAL   246      29.323  -9.078  54.488  1.00  0.00           C  
ATOM   1930  CG1 VAL   246      28.988  -8.118  55.632  1.00  0.00           C  
ATOM   1931  CG2 VAL   246      29.136 -10.480  55.075  1.00  0.00           C  
ATOM   1932  N   GLU   247      27.995  -6.663  52.329  1.00  0.00           N  
ATOM   1933  CA  GLU   247      28.357  -5.335  51.811  1.00  0.00           C  
ATOM   1934  C   GLU   247      27.324  -4.337  52.224  1.00  0.00           C  
ATOM   1935  O   GLU   247      26.178  -4.686  52.431  1.00  0.00           O  
ATOM   1936  CB  GLU   247      28.406  -5.309  50.280  1.00  0.00           C  
ATOM   1937  CG  GLU   247      29.418  -6.253  49.612  1.00  0.00           C  
ATOM   1938  CD  GLU   247      30.817  -5.733  49.593  1.00  0.00           C  
ATOM   1939  OE1 GLU   247      31.049  -4.606  50.095  1.00  0.00           O  
ATOM   1940  OE2 GLU   247      31.705  -6.434  49.033  1.00  0.00           O  
ATOM   1941  N   MET   248      27.739  -3.074  52.300  1.00  0.00           N  
ATOM   1942  CA  MET   248      26.784  -1.974  52.486  1.00  0.00           C  
ATOM   1943  C   MET   248      26.235  -1.588  51.116  1.00  0.00           C  
ATOM   1944  O   MET   248      26.849  -1.923  50.083  1.00  0.00           O  
ATOM   1945  CB  MET   248      27.458  -0.781  53.197  1.00  0.00           C  
ATOM   1946  CG  MET   248      28.501  -0.067  52.334  1.00  0.00           C  
ATOM   1947  SD  MET   248      29.276   1.374  53.126  1.00  0.00           S  
ATOM   1948  CE  MET   248      30.484   0.404  54.073  1.00  0.00           C  
ATOM   1949  N   PRO   249      25.071  -0.944  51.100  1.00  0.00           N  
ATOM   1950  CA  PRO   249      24.523  -0.611  49.785  1.00  0.00           C  
ATOM   1951  C   PRO   249      25.350   0.401  49.036  1.00  0.00           C  
ATOM   1952  O   PRO   249      26.080   1.202  49.638  1.00  0.00           O  
ATOM   1953  CB  PRO   249      23.133  -0.000  50.097  1.00  0.00           C  
ATOM   1954  CG  PRO   249      22.873  -0.202  51.522  1.00  0.00           C  
ATOM   1955  CD  PRO   249      24.181  -0.548  52.214  1.00  0.00           C  
ATOM   1956  N   PRO   250      25.251   0.346  47.710  1.00  0.00           N  
ATOM   1957  CA  PRO   250      25.898   1.347  46.875  1.00  0.00           C  
ATOM   1958  C   PRO   250      25.151   2.683  46.954  1.00  0.00           C  
ATOM   1959  O   PRO   250      23.953   2.730  46.764  1.00  0.00           O  
ATOM   1960  CB  PRO   250      25.842   0.858  45.431  1.00  0.00           C  
ATOM   1961  CG  PRO   250      25.630  -0.652  45.306  1.00  0.00           C  
ATOM   1962  CD  PRO   250      24.744  -1.239  46.408  1.00  0.00           C  
ATOM   1963  N   LEU   251      25.877   3.779  47.179  1.00  0.00           N  
ATOM   1964  CA  LEU   251      25.233   5.081  47.169  1.00  0.00           C  
ATOM   1965  C   LEU   251      24.736   5.502  45.799  1.00  0.00           C  
ATOM   1966  O   LEU   251      23.739   6.187  45.704  1.00  0.00           O  
ATOM   1967  CB  LEU   251      26.126   6.152  47.779  1.00  0.00           C  
ATOM   1968  CG  LEU   251      26.349   5.975  49.283  1.00  0.00           C  
ATOM   1969  CD1 LEU   251      27.359   6.940  49.904  1.00  0.00           C  
ATOM   1970  CD2 LEU   251      25.102   6.163  50.146  1.00  0.00           C  
ATOM   1971  N   SER   252      25.422   5.089  44.742  1.00  0.00           N  
ATOM   1972  CA  SER   252      24.926   5.297  43.389  1.00  0.00           C  
ATOM   1973  C   SER   252      23.547   4.695  43.192  1.00  0.00           C  
ATOM   1974  O   SER   252      22.637   5.347  42.638  1.00  0.00           O  
ATOM   1975  CB  SER   252      25.877   4.652  42.380  1.00  0.00           C  
ATOM   1976  OG  SER   252      27.126   5.328  42.385  1.00  0.00           O  
ATOM   1977  N   PHE   253      23.399   3.455  43.653  1.00  0.00           N  
ATOM   1978  CA  PHE   253      22.148   2.722  43.535  1.00  0.00           C  
ATOM   1979  C   PHE   253      21.069   3.402  44.376  1.00  0.00           C  
ATOM   1980  O   PHE   253      19.946   3.580  43.915  1.00  0.00           O  
ATOM   1981  CB  PHE   253      22.313   1.228  43.952  1.00  0.00           C  
ATOM   1982  CG  PHE   253      20.989   0.566  43.780  1.00  0.00           C  
ATOM   1983  CD1 PHE   253      20.504   0.181  42.510  1.00  0.00           C  
ATOM   1984  CD2 PHE   253      20.183   0.307  44.904  1.00  0.00           C  
ATOM   1985  CE1 PHE   253      19.238  -0.455  42.356  1.00  0.00           C  
ATOM   1986  CE2 PHE   253      18.911  -0.328  44.777  1.00  0.00           C  
ATOM   1987  CZ  PHE   253      18.437  -0.709  43.496  1.00  0.00           C  
ATOM   1988  N   LEU   254      21.409   3.796  45.606  1.00  0.00           N  
ATOM   1989  CA  LEU   254      20.423   4.452  46.448  1.00  0.00           C  
ATOM   1990  C   LEU   254      19.990   5.769  45.812  1.00  0.00           C  
ATOM   1991  O   LEU   254      18.788   6.077  45.781  1.00  0.00           O  
ATOM   1992  CB  LEU   254      20.933   4.733  47.871  1.00  0.00           C  
ATOM   1993  CG  LEU   254      21.125   3.469  48.711  1.00  0.00           C  
ATOM   1994  CD1 LEU   254      21.797   3.690  50.066  1.00  0.00           C  
ATOM   1995  CD2 LEU   254      19.836   2.730  49.070  1.00  0.00           C  
ATOM   1996  N   THR   255      20.953   6.518  45.299  1.00  0.00           N  
ATOM   1997  CA  THR   255      20.619   7.798  44.659  1.00  0.00           C  
ATOM   1998  C   THR   255      19.675   7.649  43.480  1.00  0.00           C  
ATOM   1999  O   THR   255      18.684   8.385  43.388  1.00  0.00           O  
ATOM   2000  CB  THR   255      21.872   8.546  44.241  1.00  0.00           C  
ATOM   2001  OG1 THR   255      22.664   8.846  45.381  1.00  0.00           O  
ATOM   2002  CG2 THR   255      21.473   9.855  43.539  1.00  0.00           C  
ATOM   2003  N   ASP   256      19.904   6.659  42.623  1.00  0.00           N  
ATOM   2004  CA  ASP   256      19.004   6.504  41.484  1.00  0.00           C  
ATOM   2005  C   ASP   256      17.617   6.009  41.933  1.00  0.00           C  
ATOM   2006  O   ASP   256      16.593   6.445  41.377  1.00  0.00           O  
ATOM   2007  CB  ASP   256      19.634   5.639  40.402  1.00  0.00           C  
ATOM   2008  CG  ASP   256      20.725   6.455  39.724  1.00  0.00           C  
ATOM   2009  OD1 ASP   256      20.762   7.695  39.948  1.00  0.00           O  
ATOM   2010  OD2 ASP   256      21.535   5.851  38.972  1.00  0.00           O  
ATOM   2011  N   LEU   257      17.587   5.105  42.916  1.00  0.00           N  
ATOM   2012  CA  LEU   257      16.282   4.659  43.492  1.00  0.00           C  
ATOM   2013  C   LEU   257      15.528   5.810  44.156  1.00  0.00           C  
ATOM   2014  O   LEU   257      14.302   5.952  43.981  1.00  0.00           O  
ATOM   2015  CB  LEU   257      16.509   3.545  44.545  1.00  0.00           C  
ATOM   2016  CG  LEU   257      16.832   2.180  43.917  1.00  0.00           C  
ATOM   2017  CD1 LEU   257      17.275   1.257  45.075  1.00  0.00           C  
ATOM   2018  CD2 LEU   257      15.648   1.626  43.143  1.00  0.00           C  
ATOM   2019  N   ALA   258      16.237   6.622  44.950  1.00  0.00           N  
ATOM   2020  CA  ALA   258      15.599   7.756  45.624  1.00  0.00           C  
ATOM   2021  C   ALA   258      15.009   8.703  44.581  1.00  0.00           C  
ATOM   2022  O   ALA   258      13.881   9.123  44.718  1.00  0.00           O  
ATOM   2023  CB  ALA   258      16.606   8.568  46.456  1.00  0.00           C  
ATOM   2024  N   LYS   259      15.802   9.066  43.580  1.00  0.00           N  
ATOM   2025  CA  LYS   259      15.335   9.994  42.532  1.00  0.00           C  
ATOM   2026  C   LYS   259      14.125   9.432  41.847  1.00  0.00           C  
ATOM   2027  O   LYS   259      13.155  10.157  41.629  1.00  0.00           O  
ATOM   2028  CB  LYS   259      16.383  10.277  41.459  1.00  0.00           C  
ATOM   2029  CG  LYS   259      17.558  11.118  41.960  1.00  0.00           C  
ATOM   2030  CD  LYS   259      18.611  11.401  40.887  1.00  0.00           C  
ATOM   2031  CE  LYS   259      19.798  12.221  41.395  1.00  0.00           C  
ATOM   2032  NZ  LYS   259      20.781  12.417  40.307  1.00  0.00           N  
ATOM   2033  N   ALA   260      14.189   8.152  41.477  1.00  0.00           N  
ATOM   2034  CA  ALA   260      13.117   7.587  40.646  1.00  0.00           C  
ATOM   2035  C   ALA   260      11.835   7.501  41.465  1.00  0.00           C  
ATOM   2036  O   ALA   260      10.756   7.797  40.955  1.00  0.00           O  
ATOM   2037  CB  ALA   260      13.509   6.213  40.105  1.00  0.00           C  
ATOM   2038  N   MET   261      11.935   7.160  42.755  1.00  0.00           N  
ATOM   2039  CA  MET   261      10.727   7.099  43.591  1.00  0.00           C  
ATOM   2040  C   MET   261      10.160   8.489  43.826  1.00  0.00           C  
ATOM   2041  O   MET   261       8.943   8.718  43.712  1.00  0.00           O  
ATOM   2042  CB  MET   261      11.000   6.398  44.931  1.00  0.00           C  
ATOM   2043  CG  MET   261       9.756   6.256  45.811  1.00  0.00           C  
ATOM   2044  SD  MET   261       8.446   5.217  45.100  1.00  0.00           S  
ATOM   2045  CE  MET   261       9.327   3.651  45.359  1.00  0.00           C  
ATOM   2046  N   ARG   262      11.031   9.430  44.165  1.00  0.00           N  
ATOM   2047  CA  ARG   262      10.559  10.799  44.371  1.00  0.00           C  
ATOM   2048  C   ARG   262       9.944  11.356  43.082  1.00  0.00           C  
ATOM   2049  O   ARG   262       8.904  12.027  43.144  1.00  0.00           O  
ATOM   2050  CB  ARG   262      11.712  11.689  44.833  1.00  0.00           C  
ATOM   2051  CG  ARG   262      12.012  11.464  46.321  1.00  0.00           C  
ATOM   2052  CD  ARG   262      13.172  12.343  46.773  1.00  0.00           C  
ATOM   2053  NE  ARG   262      14.468  11.965  46.190  1.00  0.00           N  
ATOM   2054  CZ  ARG   262      15.286  12.810  45.565  1.00  0.00           C  
ATOM   2055  NH1 ARG   262      14.949  14.081  45.374  1.00  0.00           N  
ATOM   2056  NH2 ARG   262      16.440  12.377  45.105  1.00  0.00           N  
ATOM   2057  N   GLU   263      10.580  11.109  41.936  1.00  0.00           N  
ATOM   2058  CA  GLU   263      10.079  11.685  40.679  1.00  0.00           C  
ATOM   2059  C   GLU   263       8.782  11.030  40.210  1.00  0.00           C  
ATOM   2060  O   GLU   263       7.915  11.711  39.672  1.00  0.00           O  
ATOM   2061  CB  GLU   263      11.094  11.580  39.506  1.00  0.00           C  
ATOM   2062  CG  GLU   263      12.314  12.489  39.671  1.00  0.00           C  
ATOM   2063  CD  GLU   263      13.277  12.196  38.529  1.00  0.00           C  
ATOM   2064  OE1 GLU   263      12.982  11.267  37.730  1.00  0.00           O  
ATOM   2065  OE2 GLU   263      14.320  12.896  38.440  1.00  0.00           O  
ATOM   2066  N   SER   264       8.688   9.720  40.387  1.00  0.00           N  
ATOM   2067  CA  SER   264       7.533   8.962  39.868  1.00  0.00           C  
ATOM   2068  C   SER   264       6.320   9.116  40.791  1.00  0.00           C  
ATOM   2069  O   SER   264       5.199   9.257  40.311  1.00  0.00           O  
ATOM   2070  CB  SER   264       7.884   7.509  39.706  1.00  0.00           C  
ATOM   2071  OG  SER   264       8.899   7.358  38.725  1.00  0.00           O  
ATOM   2072  N   MET   265       6.560   9.126  42.090  1.00  0.00           N  
ATOM   2073  CA  MET   265       5.459   9.182  43.098  1.00  0.00           C  
ATOM   2074  C   MET   265       5.176  10.545  43.663  1.00  0.00           C  
ATOM   2075  O   MET   265       4.090  10.779  44.182  1.00  0.00           O  
ATOM   2076  CB  MET   265       5.778   8.265  44.276  1.00  0.00           C  
ATOM   2077  CG  MET   265       5.867   6.787  43.891  1.00  0.00           C  
ATOM   2078  SD  MET   265       4.349   6.106  43.159  1.00  0.00           S  
ATOM   2079  CE  MET   265       3.367   6.238  44.680  1.00  0.00           C  
ATOM   2080  N   GLY   266       6.159  11.431  43.604  1.00  0.00           N  
ATOM   2081  CA  GLY   266       6.035  12.752  44.169  1.00  0.00           C  
ATOM   2082  C   GLY   266       6.238  12.708  45.673  1.00  0.00           C  
ATOM   2083  O   GLY   266       5.867  13.641  46.368  1.00  0.00           O  
ATOM   2084  N   LEU   267       6.848  11.636  46.168  1.00  0.00           N  
ATOM   2085  CA  LEU   267       7.132  11.521  47.618  1.00  0.00           C  
ATOM   2086  C   LEU   267       8.422  12.251  47.975  1.00  0.00           C  
ATOM   2087  O   LEU   267       9.251  12.509  47.090  1.00  0.00           O  
ATOM   2088  CB  LEU   267       7.246  10.056  48.134  1.00  0.00           C  
ATOM   2089  CG  LEU   267       5.955   9.250  47.975  1.00  0.00           C  
ATOM   2090  CD1 LEU   267       6.058   7.781  48.378  1.00  0.00           C  
ATOM   2091  CD2 LEU   267       4.771   9.761  48.797  1.00  0.00           C  
ATOM   2092  N   ASN   268       8.606  12.552  49.268  1.00  0.00           N  
ATOM   2093  CA  ASN   268       9.856  13.163  49.753  1.00  0.00           C  
ATOM   2094  C   ASN   268      10.281  12.637  51.129  1.00  0.00           C  
ATOM   2095  O   ASN   268      11.463  12.574  51.394  1.00  0.00           O  
ATOM   2096  CB  ASN   268       9.727  14.684  49.807  1.00  0.00           C  
ATOM   2097  CG  ASN   268       9.597  15.196  48.379  1.00  0.00           C  
ATOM   2098  OD1 ASN   268      10.557  15.179  47.611  1.00  0.00           O  
ATOM   2099  ND2 ASN   268       8.402  15.680  47.948  1.00  0.00           N  
ATOM   2100  N   LEU   269       9.311  12.282  51.976  1.00  0.00           N  
ATOM   2101  CA  LEU   269       9.563  11.783  53.321  1.00  0.00           C  
ATOM   2102  C   LEU   269       9.162  10.311  53.347  1.00  0.00           C  
ATOM   2103  O   LEU   269       7.985   9.991  53.495  1.00  0.00           O  
ATOM   2104  CB  LEU   269       8.735  12.594  54.325  1.00  0.00           C  
ATOM   2105  CG  LEU   269       8.905  14.119  54.262  1.00  0.00           C  
ATOM   2106  CD1 LEU   269       7.941  14.861  55.233  1.00  0.00           C  
ATOM   2107  CD2 LEU   269      10.374  14.497  54.538  1.00  0.00           C  
ATOM   2108  N   PHE   270      10.140   9.433  53.150  1.00  0.00           N  
ATOM   2109  CA  PHE   270       9.870   8.021  53.031  1.00  0.00           C  
ATOM   2110  C   PHE   270      11.116   7.238  53.319  1.00  0.00           C  
ATOM   2111  O   PHE   270      12.220   7.789  53.407  1.00  0.00           O  
ATOM   2112  CB  PHE   270       9.331   7.676  51.620  1.00  0.00           C  
ATOM   2113  CG  PHE   270      10.321   7.868  50.511  1.00  0.00           C  
ATOM   2114  CD2 PHE   270      10.937   6.750  49.902  1.00  0.00           C  
ATOM   2115  CD1 PHE   270      10.633   9.157  50.035  1.00  0.00           C  
ATOM   2116  CE2 PHE   270      11.855   6.917  48.844  1.00  0.00           C  
ATOM   2117  CE1 PHE   270      11.547   9.338  49.011  1.00  0.00           C  
ATOM   2118  CZ  PHE   270      12.168   8.224  48.409  1.00  0.00           C  
ATOM   2119  N   ASN   271      10.926   5.930  53.474  1.00  0.00           N  
ATOM   2120  CA  ASN   271      12.039   5.043  53.698  1.00  0.00           C  
ATOM   2121  C   ASN   271      11.992   3.938  52.672  1.00  0.00           C  
ATOM   2122  O   ASN   271      10.922   3.566  52.226  1.00  0.00           O  
ATOM   2123  CB  ASN   271      12.013   4.473  55.119  1.00  0.00           C  
ATOM   2124  CG  ASN   271      13.274   3.644  55.317  1.00  0.00           C  
ATOM   2125  OD1 ASN   271      13.396   2.540  54.788  1.00  0.00           O  
ATOM   2126  ND2 ASN   271      14.282   4.131  56.090  1.00  0.00           N  
ATOM   2127  N   PHE   272      13.156   3.422  52.312  1.00  0.00           N  
ATOM   2128  CA  PHE   272      13.299   2.255  51.467  1.00  0.00           C  
ATOM   2129  C   PHE   272      14.109   1.263  52.309  1.00  0.00           C  
ATOM   2130  O   PHE   272      15.215   1.604  52.769  1.00  0.00           O  
ATOM   2131  CB  PHE   272      14.211   2.554  50.224  1.00  0.00           C  
ATOM   2132  CG  PHE   272      13.515   3.577  49.394  1.00  0.00           C  
ATOM   2133  CD2 PHE   272      13.743   4.961  49.565  1.00  0.00           C  
ATOM   2134  CD1 PHE   272      12.600   3.173  48.404  1.00  0.00           C  
ATOM   2135  CE2 PHE   272      13.076   5.933  48.763  1.00  0.00           C  
ATOM   2136  CE1 PHE   272      11.919   4.126  47.588  1.00  0.00           C  
ATOM   2137  CZ  PHE   272      12.157   5.512  47.771  1.00  0.00           C  
ATOM   2138  N   ASP   273      13.618   0.031  52.425  1.00  0.00           N  
ATOM   2139  CA  ASP   273      14.340  -1.037  53.147  1.00  0.00           C  
ATOM   2140  C   ASP   273      15.094  -1.824  52.081  1.00  0.00           C  
ATOM   2141  O   ASP   273      14.483  -2.386  51.153  1.00  0.00           O  
ATOM   2142  CB  ASP   273      13.363  -1.992  53.876  1.00  0.00           C  
ATOM   2143  CG  ASP   273      12.813  -1.426  55.180  1.00  0.00           C  
ATOM   2144  OD2 ASP   273      11.920  -2.062  55.765  1.00  0.00           O  
ATOM   2145  OD1 ASP   273      13.294  -0.365  55.616  1.00  0.00           O  
ATOM   2146  N   VAL   274      16.419  -1.788  52.155  1.00  0.00           N  
ATOM   2147  CA  VAL   274      17.261  -2.498  51.202  1.00  0.00           C  
ATOM   2148  C   VAL   274      18.001  -3.652  51.877  1.00  0.00           C  
ATOM   2149  O   VAL   274      18.567  -3.506  52.970  1.00  0.00           O  
ATOM   2150  CB  VAL   274      18.294  -1.532  50.562  1.00  0.00           C  
ATOM   2151  CG1 VAL   274      17.655  -0.424  49.722  1.00  0.00           C  
ATOM   2152  CG2 VAL   274      19.166  -0.805  51.587  1.00  0.00           C  
ATOM   2153  N   ILE   275      18.020  -4.795  51.207  1.00  0.00           N  
ATOM   2154  CA  ILE   275      18.829  -5.918  51.687  1.00  0.00           C  
ATOM   2155  C   ILE   275      19.749  -6.344  50.546  1.00  0.00           C  
ATOM   2156  O   ILE   275      19.446  -6.115  49.393  1.00  0.00           O  
ATOM   2157  CB  ILE   275      17.951  -7.069  52.179  1.00  0.00           C  
ATOM   2158  CG1 ILE   275      17.110  -7.660  51.046  1.00  0.00           C  
ATOM   2159  CG2 ILE   275      17.118  -6.618  53.426  1.00  0.00           C  
ATOM   2160  CD1 ILE   275      16.248  -8.847  51.543  1.00  0.00           C  
ATOM   2161  N   ARG   276      20.898  -6.930  50.865  1.00  0.00           N  
ATOM   2162  CA  ARG   276      21.878  -7.265  49.854  1.00  0.00           C  
ATOM   2163  C   ARG   276      21.846  -8.781  49.720  1.00  0.00           C  
ATOM   2164  O   ARG   276      22.099  -9.551  50.669  1.00  0.00           O  
ATOM   2165  CB  ARG   276      23.334  -6.761  50.223  1.00  0.00           C  
ATOM   2166  CG  ARG   276      23.445  -5.239  50.324  1.00  0.00           C  
ATOM   2167  CD  ARG   276      23.299  -4.523  48.981  1.00  0.00           C  
ATOM   2168  NE  ARG   276      24.423  -4.967  48.111  1.00  0.00           N  
ATOM   2169  CZ  ARG   276      25.631  -4.334  48.182  1.00  0.00           C  
ATOM   2170  NH1 ARG   276      25.530  -3.348  49.120  1.00  0.00           N  
ATOM   2171  NH2 ARG   276      26.469  -4.937  47.289  1.00  0.00           N  
ATOM   2172  N   ASP   277      21.511  -9.217  48.530  1.00  0.00           N  
ATOM   2173  CA  ASP   277      21.494 -10.649  48.241  1.00  0.00           C  
ATOM   2174  C   ASP   277      22.860 -11.280  48.527  1.00  0.00           C  
ATOM   2175  O   ASP   277      23.865 -10.867  47.970  1.00  0.00           O  
ATOM   2176  CB  ASP   277      21.102 -10.838  46.769  1.00  0.00           C  
ATOM   2177  CG  ASP   277      20.844 -12.320  46.538  1.00  0.00           C  
ATOM   2178  OD1 ASP   277      20.861 -13.087  47.537  1.00  0.00           O  
ATOM   2179  OD2 ASP   277      20.628 -12.705  45.358  1.00  0.00           O  
ATOM   2180  N   ALA   278      23.408 -11.143  49.728  1.00  0.00           N  
ATOM   2181  CA  ALA   278      24.737 -11.661  50.072  1.00  0.00           C  
ATOM   2182  C   ALA   278      25.053 -13.130  49.636  1.00  0.00           C  
ATOM   2183  O   ALA   278      26.027 -13.379  48.921  1.00  0.00           O  
ATOM   2184  CB  ALA   278      24.969 -11.593  51.577  1.00  0.00           C  
ATOM   2185  N   LYS   279      24.253 -14.102  50.050  1.00  0.00           N  
ATOM   2186  CA  LYS   279      24.530 -15.484  49.695  1.00  0.00           C  
ATOM   2187  C   LYS   279      24.502 -15.847  48.195  1.00  0.00           C  
ATOM   2188  O   LYS   279      24.853 -16.961  47.796  1.00  0.00           O  
ATOM   2189  CB  LYS   279      23.610 -16.601  50.200  1.00  0.00           C  
ATOM   2190  CG  LYS   279      24.172 -18.006  49.966  1.00  0.00           C  
ATOM   2191  CD  LYS   279      23.355 -19.111  50.638  1.00  0.00           C  
ATOM   2192  CE  LYS   279      23.963 -20.506  50.476  1.00  0.00           C  
ATOM   2193  NZ  LYS   279      23.160 -21.498  51.225  1.00  0.00           N  
ATOM   2194  N   ASP   280      24.083 -14.903  47.347  1.00  0.00           N  
ATOM   2195  CA  ASP   280      23.819 -15.188  45.964  1.00  0.00           C  
ATOM   2196  C   ASP   280      24.422 -14.280  44.892  1.00  0.00           C  
ATOM   2197  O   ASP   280      24.867 -14.754  43.843  1.00  0.00           O  
ATOM   2198  CB  ASP   280      22.338 -15.178  45.577  1.00  0.00           C  
ATOM   2199  CG  ASP   280      21.627 -16.237  46.408  1.00  0.00           C  
ATOM   2200  OD1 ASP   280      21.969 -17.440  46.251  1.00  0.00           O  
ATOM   2201  OD2 ASP   280      20.733 -15.857  47.210  1.00  0.00           O  
ATOM   2202  N   ALA   281      24.553 -12.932  45.150  1.00  0.00           N  
ATOM   2203  CA  ALA   281      24.813 -12.067  43.994  1.00  0.00           C  
ATOM   2204  C   ALA   281      25.400 -10.716  44.360  1.00  0.00           C  
ATOM   2205  O   ALA   281      26.038 -10.080  43.513  1.00  0.00           O  
ATOM   2206  CB  ALA   281      23.555 -11.854  43.105  1.00  0.00           C  
ATOM   2207  N   ASN   282      25.170 -10.263  45.599  1.00  0.00           N  
ATOM   2208  CA  ASN   282      25.500  -8.875  45.996  1.00  0.00           C  
ATOM   2209  C   ASN   282      24.529  -7.811  45.479  1.00  0.00           C  
ATOM   2210  O   ASN   282      24.703  -6.605  45.733  1.00  0.00           O  
ATOM   2211  CB  ASN   282      26.919  -8.535  45.532  1.00  0.00           C  
ATOM   2212  CG  ASN   282      27.435  -7.392  46.393  1.00  0.00           C  
ATOM   2213  OD1 ASN   282      27.064  -7.260  47.559  1.00  0.00           O  
ATOM   2214  ND2 ASN   282      28.320  -6.504  45.868  1.00  0.00           N  
ATOM   2215  N   ARG   283      23.480  -8.236  44.769  1.00  0.00           N  
ATOM   2216  CA  ARG   283      22.514  -7.291  44.251  1.00  0.00           C  
ATOM   2217  C   ARG   283      21.640  -6.724  45.369  1.00  0.00           C  
ATOM   2218  O   ARG   283      21.442  -7.358  46.418  1.00  0.00           O  
ATOM   2219  CB  ARG   283      21.612  -7.925  43.187  1.00  0.00           C  
ATOM   2220  CG  ARG   283      22.350  -8.284  41.897  1.00  0.00           C  
ATOM   2221  CD  ARG   283      21.464  -8.968  40.854  1.00  0.00           C  
ATOM   2222  NE  ARG   283      21.083 -10.302  41.395  1.00  0.00           N  
ATOM   2223  CZ  ARG   283      20.152 -11.062  40.747  1.00  0.00           C  
ATOM   2224  NH1 ARG   283      19.741 -10.366  39.647  1.00  0.00           N  
ATOM   2225  NH2 ARG   283      19.997 -12.221  41.451  1.00  0.00           N  
ATOM   2226  N   TYR   284      21.140  -5.520  45.130  1.00  0.00           N  
ATOM   2227  CA  TYR   284      20.266  -4.807  46.059  1.00  0.00           C  
ATOM   2228  C   TYR   284      18.814  -5.205  45.831  1.00  0.00           C  
ATOM   2229  O   TYR   284      18.353  -5.240  44.690  1.00  0.00           O  
ATOM   2230  CB  TYR   284      20.357  -3.303  45.775  1.00  0.00           C  
ATOM   2231  CG  TYR   284      19.467  -2.609  46.748  1.00  0.00           C  
ATOM   2232  CD1 TYR   284      19.887  -2.429  48.072  1.00  0.00           C  
ATOM   2233  CD2 TYR   284      18.199  -2.116  46.368  1.00  0.00           C  
ATOM   2234  CE1 TYR   284      19.074  -1.776  49.020  1.00  0.00           C  
ATOM   2235  CE2 TYR   284      17.360  -1.448  47.319  1.00  0.00           C  
ATOM   2236  CZ  TYR   284      17.818  -1.289  48.642  1.00  0.00           C  
ATOM   2237  OH  TYR   284      17.045  -0.658  49.592  1.00  0.00           O  
ATOM   2238  N   LEU   285      18.088  -5.460  46.913  1.00  0.00           N  
ATOM   2239  CA  LEU   285      16.666  -5.758  46.782  1.00  0.00           C  
ATOM   2240  C   LEU   285      15.965  -4.783  47.663  1.00  0.00           C  
ATOM   2241  O   LEU   285      16.295  -4.662  48.848  1.00  0.00           O  
ATOM   2242  CB  LEU   285      16.362  -7.179  47.228  1.00  0.00           C  
ATOM   2243  CG  LEU   285      16.684  -8.233  46.167  1.00  0.00           C  
ATOM   2244  CD1 LEU   285      18.173  -8.442  45.895  1.00  0.00           C  
ATOM   2245  CD2 LEU   285      16.180  -9.641  46.482  1.00  0.00           C  
ATOM   2246  N   ILE   286      15.002  -4.077  47.089  1.00  0.00           N  
ATOM   2247  CA  ILE   286      14.119  -3.254  47.878  1.00  0.00           C  
ATOM   2248  C   ILE   286      12.912  -4.092  48.368  1.00  0.00           C  
ATOM   2249  O   ILE   286      12.090  -4.518  47.568  1.00  0.00           O  
ATOM   2250  CB  ILE   286      13.579  -2.099  47.053  1.00  0.00           C  
ATOM   2251  CG1 ILE   286      14.674  -1.154  46.531  1.00  0.00           C  
ATOM   2252  CG2 ILE   286      12.604  -1.195  47.827  1.00  0.00           C  
ATOM   2253  CD1 ILE   286      14.162  -0.129  45.519  1.00  0.00           C  
ATOM   2254  N   ILE   287      12.784  -4.270  49.662  1.00  0.00           N  
ATOM   2255  CA  ILE   287      11.746  -5.191  50.159  1.00  0.00           C  
ATOM   2256  C   ILE   287      10.551  -4.460  50.801  1.00  0.00           C  
ATOM   2257  O   ILE   287       9.537  -5.090  51.075  1.00  0.00           O  
ATOM   2258  CB  ILE   287      12.329  -6.246  51.133  1.00  0.00           C  
ATOM   2259  CG1 ILE   287      13.144  -5.554  52.237  1.00  0.00           C  
ATOM   2260  CG2 ILE   287      13.154  -7.246  50.345  1.00  0.00           C  
ATOM   2261  CD1 ILE   287      13.163  -6.226  53.560  1.00  0.00           C  
ATOM   2262  N   ASP   288      10.639  -3.127  50.983  1.00  0.00           N  
ATOM   2263  CA  ASP   288       9.616  -2.377  51.763  1.00  0.00           C  
ATOM   2264  C   ASP   288       9.867  -0.921  51.409  1.00  0.00           C  
ATOM   2265  O   ASP   288      11.003  -0.507  51.261  1.00  0.00           O  
ATOM   2266  CB  ASP   288       9.804  -2.633  53.275  1.00  0.00           C  
ATOM   2267  CG  ASP   288       8.670  -2.036  54.204  1.00  0.00           C  
ATOM   2268  OD2 ASP   288       8.897  -1.841  55.478  1.00  0.00           O  
ATOM   2269  OD1 ASP   288       7.533  -1.895  53.685  1.00  0.00           O  
ATOM   2270  N   ILE   289       8.801  -0.174  51.203  1.00  0.00           N  
ATOM   2271  CA  ILE   289       8.940   1.303  51.031  1.00  0.00           C  
ATOM   2272  C   ILE   289       7.858   1.871  51.939  1.00  0.00           C  
ATOM   2273  O   ILE   289       6.780   1.328  51.956  1.00  0.00           O  
ATOM   2274  CB  ILE   289       8.774   1.751  49.557  1.00  0.00           C  
ATOM   2275  CG1 ILE   289       8.918   3.275  49.469  1.00  0.00           C  
ATOM   2276  CG2 ILE   289       7.461   1.220  48.952  1.00  0.00           C  
ATOM   2277  CD1 ILE   289       8.916   3.874  48.066  1.00  0.00           C  
ATOM   2278  N   ASN   290       8.193   2.865  52.758  1.00  0.00           N  
ATOM   2279  CA  ASN   290       7.305   3.330  53.851  1.00  0.00           C  
ATOM   2280  C   ASN   290       7.120   4.816  53.777  1.00  0.00           C  
ATOM   2281  O   ASN   290       8.096   5.515  53.593  1.00  0.00           O  
ATOM   2282  CB  ASN   290       7.993   3.077  55.197  1.00  0.00           C  
ATOM   2283  CG  ASN   290       8.252   1.638  55.440  1.00  0.00           C  
ATOM   2284  OD1 ASN   290       9.389   1.192  55.728  1.00  0.00           O  
ATOM   2285  ND2 ASN   290       7.217   0.881  55.284  1.00  0.00           N  
ATOM   2286  N   TYR   291       5.899   5.307  53.963  1.00  0.00           N  
ATOM   2287  CA  TYR   291       5.711   6.766  54.060  1.00  0.00           C  
ATOM   2288  C   TYR   291       6.126   7.284  55.422  1.00  0.00           C  
ATOM   2289  O   TYR   291       5.812   6.664  56.440  1.00  0.00           O  
ATOM   2290  CB  TYR   291       4.257   7.149  53.782  1.00  0.00           C  
ATOM   2291  CG  TYR   291       4.152   8.629  53.907  1.00  0.00           C  
ATOM   2292  CD1 TYR   291       4.656   9.453  52.892  1.00  0.00           C  
ATOM   2293  CD2 TYR   291       3.547   9.236  55.031  1.00  0.00           C  
ATOM   2294  CE1 TYR   291       4.572  10.857  52.972  1.00  0.00           C  
ATOM   2295  CE2 TYR   291       3.452  10.661  55.128  1.00  0.00           C  
ATOM   2296  CZ  TYR   291       3.973  11.455  54.086  1.00  0.00           C  
ATOM   2297  OH  TYR   291       3.910  12.832  54.139  1.00  0.00           O  
ATOM   2298  N   PHE   292       6.856   8.401  55.425  1.00  0.00           N  
ATOM   2299  CA  PHE   292       7.175   9.175  56.617  1.00  0.00           C  
ATOM   2300  C   PHE   292       7.476   8.267  57.826  1.00  0.00           C  
ATOM   2301  O   PHE   292       6.737   8.252  58.791  1.00  0.00           O  
ATOM   2302  CB  PHE   292       6.041  10.144  56.916  1.00  0.00           C  
ATOM   2303  CG  PHE   292       6.467  11.380  57.683  1.00  0.00           C  
ATOM   2304  CD2 PHE   292       5.742  12.568  57.541  1.00  0.00           C  
ATOM   2305  CD1 PHE   292       7.570  11.356  58.547  1.00  0.00           C  
ATOM   2306  CE2 PHE   292       6.091  13.712  58.265  1.00  0.00           C  
ATOM   2307  CE1 PHE   292       7.953  12.542  59.267  1.00  0.00           C  
ATOM   2308  CZ  PHE   292       7.203  13.706  59.106  1.00  0.00           C  
ATOM   2309  N   PRO   293       8.577   7.495  57.741  1.00  0.00           N  
ATOM   2310  CA  PRO   293       8.933   6.556  58.784  1.00  0.00           C  
ATOM   2311  C   PRO   293       9.398   7.263  60.078  1.00  0.00           C  
ATOM   2312  O   PRO   293       9.220   8.483  60.222  1.00  0.00           O  
ATOM   2313  CB  PRO   293      10.055   5.751  58.124  1.00  0.00           C  
ATOM   2314  CG  PRO   293      10.646   6.646  57.100  1.00  0.00           C  
ATOM   2315  CD  PRO   293       9.506   7.431  56.595  1.00  0.00           C  
ATOM   2316  N   GLY   294      10.029   6.520  60.987  1.00  0.00           N  
ATOM   2317  CA  GLY   294      10.409   7.052  62.307  1.00  0.00           C  
ATOM   2318  C   GLY   294      11.711   7.806  62.334  1.00  0.00           C  
ATOM   2319  O   GLY   294      11.925   8.637  63.215  1.00  0.00           O  
ATOM   2320  N   TYR   295      12.574   7.519  61.365  1.00  0.00           N  
ATOM   2321  CA  TYR   295      13.857   8.165  61.232  1.00  0.00           C  
ATOM   2322  C   TYR   295      14.762   7.879  62.441  1.00  0.00           C  
ATOM   2323  O   TYR   295      15.670   8.658  62.727  1.00  0.00           O  
ATOM   2324  CB  TYR   295      13.710   9.680  60.944  1.00  0.00           C  
ATOM   2325  CG  TYR   295      13.118   9.941  59.563  1.00  0.00           C  
ATOM   2326  CD2 TYR   295      11.737  10.060  59.392  1.00  0.00           C  
ATOM   2327  CD1 TYR   295      13.944  10.032  58.432  1.00  0.00           C  
ATOM   2328  CE2 TYR   295      11.171  10.264  58.107  1.00  0.00           C  
ATOM   2329  CE1 TYR   295      13.387  10.215  57.141  1.00  0.00           C  
ATOM   2330  CZ  TYR   295      12.014  10.334  57.004  1.00  0.00           C  
ATOM   2331  OH  TYR   295      11.475  10.553  55.774  1.00  0.00           O  
ATOM   2332  N   ALA   296      14.543   6.743  63.109  1.00  0.00           N  
ATOM   2333  CA  ALA   296      15.385   6.380  64.272  1.00  0.00           C  
ATOM   2334  C   ALA   296      16.788   6.077  63.783  1.00  0.00           C  
ATOM   2335  O   ALA   296      16.971   5.214  62.918  1.00  0.00           O  
ATOM   2336  CB  ALA   296      14.828   5.168  65.041  1.00  0.00           C  
ATOM   2337  N   LYS   297      17.779   6.800  64.307  1.00  0.00           N  
ATOM   2338  CA  LYS   297      19.158   6.582  63.881  1.00  0.00           C  
ATOM   2339  C   LYS   297      19.602   7.645  62.893  1.00  0.00           C  
ATOM   2340  O   LYS   297      20.769   7.683  62.513  1.00  0.00           O  
ATOM   2341  CB  LYS   297      19.310   5.191  63.258  1.00  0.00           C  
ATOM   2342  CG  LYS   297      19.023   4.049  64.236  1.00  0.00           C  
ATOM   2343  CD  LYS   297      20.038   3.951  65.377  1.00  0.00           C  
ATOM   2344  CE  LYS   297      21.424   3.483  64.925  1.00  0.00           C  
ATOM   2345  NZ  LYS   297      22.337   3.412  66.088  1.00  0.00           N  
ATOM   2346  N   MET   298      18.679   8.528  62.496  1.00  0.00           N  
ATOM   2347  CA  MET   298      19.011   9.650  61.608  1.00  0.00           C  
ATOM   2348  C   MET   298      19.388  10.911  62.385  1.00  0.00           C  
ATOM   2349  O   MET   298      18.620  11.381  63.215  1.00  0.00           O  
ATOM   2350  CB  MET   298      17.844   9.974  60.638  1.00  0.00           C  
ATOM   2351  CG  MET   298      18.138  11.147  59.702  1.00  0.00           C  
ATOM   2352  SD  MET   298      16.852  11.457  58.454  1.00  0.00           S  
ATOM   2353  CE  MET   298      17.630  12.958  57.795  1.00  0.00           C  
ATOM   2354  N   PRO   299      20.576  11.441  62.096  1.00  0.00           N  
ATOM   2355  CA  PRO   299      20.960  12.793  62.486  1.00  0.00           C  
ATOM   2356  C   PRO   299      20.545  13.788  61.388  1.00  0.00           C  
ATOM   2357  O   PRO   299      20.247  13.409  60.259  1.00  0.00           O  
ATOM   2358  CB  PRO   299      22.478  12.867  62.684  1.00  0.00           C  
ATOM   2359  CG  PRO   299      23.261  11.958  61.736  1.00  0.00           C  
ATOM   2360  CD  PRO   299      22.575  10.617  61.465  1.00  0.00           C  
ATOM   2361  N   SER   300      20.512  15.070  61.721  1.00  0.00           N  
ATOM   2362  CA  SER   300      20.264  16.076  60.692  1.00  0.00           C  
ATOM   2363  C   SER   300      18.850  16.069  60.136  1.00  0.00           C  
ATOM   2364  O   SER   300      18.618  16.698  59.127  1.00  0.00           O  
ATOM   2365  CB  SER   300      21.259  15.919  59.521  1.00  0.00           C  
ATOM   2366  OG  SER   300      22.588  16.114  59.982  1.00  0.00           O  
ATOM   2367  N   TYR   301      17.910  15.360  60.772  1.00  0.00           N  
ATOM   2368  CA  TYR   301      16.545  15.282  60.238  1.00  0.00           C  
ATOM   2369  C   TYR   301      15.940  16.657  60.083  1.00  0.00           C  
ATOM   2370  O   TYR   301      15.372  16.968  59.051  1.00  0.00           O  
ATOM   2371  CB  TYR   301      15.650  14.413  61.122  1.00  0.00           C  
ATOM   2372  CG  TYR   301      14.283  14.427  60.527  1.00  0.00           C  
ATOM   2373  CD1 TYR   301      13.993  13.608  59.427  1.00  0.00           C  
ATOM   2374  CD2 TYR   301      13.259  15.248  61.048  1.00  0.00           C  
ATOM   2375  CE1 TYR   301      12.713  13.593  58.839  1.00  0.00           C  
ATOM   2376  CE2 TYR   301      11.952  15.243  60.462  1.00  0.00           C  
ATOM   2377  CZ  TYR   301      11.699  14.407  59.357  1.00  0.00           C  
ATOM   2378  OH  TYR   301      10.459  14.372  58.756  1.00  0.00           O  
ATOM   2379  N   GLU   302      16.036  17.476  61.125  1.00  0.00           N  
ATOM   2380  CA  GLU   302      15.503  18.852  61.080  1.00  0.00           C  
ATOM   2381  C   GLU   302      16.150  19.695  59.995  1.00  0.00           C  
ATOM   2382  O   GLU   302      15.474  20.449  59.305  1.00  0.00           O  
ATOM   2383  CB  GLU   302      15.723  19.606  62.421  1.00  0.00           C  
ATOM   2384  CG  GLU   302      14.849  19.085  63.564  1.00  0.00           C  
ATOM   2385  CD  GLU   302      15.252  19.817  64.836  1.00  0.00           C  
ATOM   2386  OE1 GLU   302      16.224  20.617  64.775  1.00  0.00           O  
ATOM   2387  OE2 GLU   302      14.596  19.585  65.886  1.00  0.00           O  
ATOM   2388  N   PRO   303      17.465  19.618  59.880  1.00  0.00           N  
ATOM   2389  CA  PRO   303      18.152  20.344  58.823  1.00  0.00           C  
ATOM   2390  C   PRO   303      17.710  19.859  57.446  1.00  0.00           C  
ATOM   2391  O   PRO   303      17.419  20.690  56.581  1.00  0.00           O  
ATOM   2392  CB  PRO   303      19.668  20.141  58.887  1.00  0.00           C  
ATOM   2393  CG  PRO   303      20.189  19.878  60.302  1.00  0.00           C  
ATOM   2394  CD  PRO   303      19.274  18.977  61.133  1.00  0.00           C  
ATOM   2395  N   VAL   304      17.700  18.545  57.236  1.00  0.00           N  
ATOM   2396  CA  VAL   304      17.276  17.989  55.928  1.00  0.00           C  
ATOM   2397  C   VAL   304      15.835  18.361  55.579  1.00  0.00           C  
ATOM   2398  O   VAL   304      15.501  18.657  54.427  1.00  0.00           O  
ATOM   2399  CB  VAL   304      17.447  16.465  55.893  1.00  0.00           C  
ATOM   2400  CG1 VAL   304      16.846  15.812  54.646  1.00  0.00           C  
ATOM   2401  CG2 VAL   304      18.910  16.014  55.915  1.00  0.00           C  
ATOM   2402  N   LEU   305      14.973  18.317  56.580  1.00  0.00           N  
ATOM   2403  CA  LEU   305      13.574  18.708  56.373  1.00  0.00           C  
ATOM   2404  C   LEU   305      13.437  20.174  56.009  1.00  0.00           C  
ATOM   2405  O   LEU   305      12.718  20.536  55.070  1.00  0.00           O  
ATOM   2406  CB  LEU   305      12.732  18.375  57.619  1.00  0.00           C  
ATOM   2407  CG  LEU   305      11.187  18.521  57.479  1.00  0.00           C  
ATOM   2408  CD1 LEU   305      10.665  17.829  56.196  1.00  0.00           C  
ATOM   2409  CD2 LEU   305      10.517  17.945  58.715  1.00  0.00           C  
ATOM   2410  N   THR   306      14.116  21.033  56.759  1.00  0.00           N  
ATOM   2411  CA  THR   306      14.038  22.455  56.489  1.00  0.00           C  
ATOM   2412  C   THR   306      14.601  22.792  55.102  1.00  0.00           C  
ATOM   2413  O   THR   306      14.066  23.637  54.369  1.00  0.00           O  
ATOM   2414  CB  THR   306      14.862  23.171  57.560  1.00  0.00           C  
ATOM   2415  OG1 THR   306      14.317  22.918  58.847  1.00  0.00           O  
ATOM   2416  CG2 THR   306      14.845  24.685  57.288  1.00  0.00           C  
ATOM   2417  N   GLU   307      15.720  22.162  54.776  1.00  0.00           N  
ATOM   2418  CA  GLU   307      16.306  22.274  53.460  1.00  0.00           C  
ATOM   2419  C   GLU   307      15.370  21.778  52.391  1.00  0.00           C  
ATOM   2420  O   GLU   307      15.275  22.396  51.326  1.00  0.00           O  
ATOM   2421  CB  GLU   307      17.634  21.540  53.408  1.00  0.00           C  
ATOM   2422  CG  GLU   307      18.743  22.228  54.206  1.00  0.00           C  
ATOM   2423  CD  GLU   307      19.972  21.329  54.175  1.00  0.00           C  
ATOM   2424  OE1 GLU   307      19.871  20.209  53.610  1.00  0.00           O  
ATOM   2425  OE2 GLU   307      21.027  21.753  54.717  1.00  0.00           O  
ATOM   2426  N   PHE   308      14.627  20.712  52.678  1.00  0.00           N  
ATOM   2427  CA  PHE   308      13.689  20.241  51.643  1.00  0.00           C  
ATOM   2428  C   PHE   308      12.556  21.246  51.450  1.00  0.00           C  
ATOM   2429  O   PHE   308      12.106  21.476  50.317  1.00  0.00           O  
ATOM   2430  CB  PHE   308      13.120  18.838  51.919  1.00  0.00           C  
ATOM   2431  CG  PHE   308      12.210  18.494  50.789  1.00  0.00           C  
ATOM   2432  CD1 PHE   308      12.702  18.072  49.534  1.00  0.00           C  
ATOM   2433  CD2 PHE   308      10.817  18.584  50.959  1.00  0.00           C  
ATOM   2434  CE1 PHE   308      11.825  17.742  48.460  1.00  0.00           C  
ATOM   2435  CE2 PHE   308       9.916  18.259  49.900  1.00  0.00           C  
ATOM   2436  CZ  PHE   308      10.424  17.838  48.645  1.00  0.00           C  
ATOM   2437  N   PHE   309      12.084  21.823  52.561  1.00  0.00           N  
ATOM   2438  CA  PHE   309      11.011  22.829  52.488  1.00  0.00           C  
ATOM   2439  C   PHE   309      11.492  24.003  51.657  1.00  0.00           C  
ATOM   2440  O   PHE   309      10.784  24.498  50.787  1.00  0.00           O  
ATOM   2441  CB  PHE   309      10.541  23.292  53.906  1.00  0.00           C  
ATOM   2442  CG  PHE   309       9.468  24.307  53.714  1.00  0.00           C  
ATOM   2443  CD1 PHE   309       8.139  23.942  53.399  1.00  0.00           C  
ATOM   2444  CD2 PHE   309       9.764  25.675  53.846  1.00  0.00           C  
ATOM   2445  CE1 PHE   309       7.118  24.919  53.221  1.00  0.00           C  
ATOM   2446  CE2 PHE   309       8.761  26.675  53.672  1.00  0.00           C  
ATOM   2447  CZ  PHE   309       7.431  26.294  53.355  1.00  0.00           C  
ATOM   2448  N   TRP   310      12.723  24.434  51.902  1.00  0.00           N  
ATOM   2449  CA  TRP   310      13.299  25.530  51.143  1.00  0.00           C  
ATOM   2450  C   TRP   310      13.366  25.208  49.646  1.00  0.00           C  
ATOM   2451  O   TRP   310      13.030  26.049  48.785  1.00  0.00           O  
ATOM   2452  CB  TRP   310      14.656  25.846  51.697  1.00  0.00           C  
ATOM   2453  CG  TRP   310      14.628  26.493  53.061  1.00  0.00           C  
ATOM   2454  CD1 TRP   310      13.571  27.012  53.752  1.00  0.00           C  
ATOM   2455  CD2 TRP   310      15.742  26.703  53.940  1.00  0.00           C  
ATOM   2456  NE1 TRP   310      13.892  27.508  54.931  1.00  0.00           N  
ATOM   2457  CE2 TRP   310      15.242  27.341  55.106  1.00  0.00           C  
ATOM   2458  CE3 TRP   310      17.120  26.412  53.862  1.00  0.00           C  
ATOM   2459  CZ2 TRP   310      16.079  27.700  56.197  1.00  0.00           C  
ATOM   2460  CZ3 TRP   310      17.967  26.769  54.954  1.00  0.00           C  
ATOM   2461  CH2 TRP   310      17.432  27.408  56.102  1.00  0.00           C  
ATOM   2462  N   ASP   311      13.763  23.976  49.339  1.00  0.00           N  
ATOM   2463  CA  ASP   311      13.910  23.538  47.957  1.00  0.00           C  
ATOM   2464  C   ASP   311      12.568  23.478  47.250  1.00  0.00           C  
ATOM   2465  O   ASP   311      12.450  23.930  46.111  1.00  0.00           O  
ATOM   2466  CB  ASP   311      14.658  22.168  47.921  1.00  0.00           C  
ATOM   2467  CG  ASP   311      16.121  22.422  48.255  1.00  0.00           C  
ATOM   2468  OD1 ASP   311      16.531  23.612  48.247  1.00  0.00           O  
ATOM   2469  OD2 ASP   311      16.847  21.428  48.524  1.00  0.00           O  
ATOM   2470  N   MET   312      11.547  22.927  47.907  1.00  0.00           N  
ATOM   2471  CA  MET   312      10.222  22.873  47.256  1.00  0.00           C  
ATOM   2472  C   MET   312       9.639  24.266  47.067  1.00  0.00           C  
ATOM   2473  O   MET   312       8.973  24.531  46.069  1.00  0.00           O  
ATOM   2474  CB  MET   312       9.179  21.905  47.938  1.00  0.00           C  
ATOM   2475  CG  MET   312       7.856  21.799  47.177  1.00  0.00           C  
ATOM   2476  SD  MET   312       8.002  21.108  45.502  1.00  0.00           S  
ATOM   2477  CE  MET   312       8.320  19.410  46.059  1.00  0.00           C  
ATOM   2478  N   VAL   313       9.860  25.171  48.030  1.00  0.00           N  
ATOM   2479  CA  VAL   313       9.362  26.550  47.866  1.00  0.00           C  
ATOM   2480  C   VAL   313      10.075  27.240  46.718  1.00  0.00           C  
ATOM   2481  O   VAL   313       9.473  27.975  45.925  1.00  0.00           O  
ATOM   2482  CB  VAL   313       9.531  27.351  49.165  1.00  0.00           C  
ATOM   2483  CG1 VAL   313       9.208  28.838  49.011  1.00  0.00           C  
ATOM   2484  CG2 VAL   313       8.633  26.862  50.304  1.00  0.00           C  
ATOM   2485  N   THR   314      11.376  26.996  46.625  1.00  0.00           N  
ATOM   2486  CA  THR   314      12.136  27.541  45.543  1.00  0.00           C  
ATOM   2487  C   THR   314      11.709  26.948  44.198  1.00  0.00           C  
ATOM   2488  O   THR   314      11.529  27.681  43.236  1.00  0.00           O  
ATOM   2489  CB  THR   314      13.618  27.336  45.759  1.00  0.00           C  
ATOM   2490  OG1 THR   314      14.038  28.009  46.936  1.00  0.00           O  
ATOM   2491  CG2 THR   314      14.391  27.893  44.551  1.00  0.00           C  
ATOM   2492  N   LYS   315      11.570  25.627  44.156  1.00  0.00           N  
ATOM   2493  CA  LYS   315      11.029  24.909  42.995  1.00  0.00           C  
ATOM   2494  C   LYS   315       9.693  25.482  42.537  1.00  0.00           C  
ATOM   2495  O   LYS   315       9.455  25.665  41.342  1.00  0.00           O  
ATOM   2496  CB  LYS   315      10.868  23.421  43.324  1.00  0.00           C  
ATOM   2497  CG  LYS   315      10.336  22.592  42.154  1.00  0.00           C  
ATOM   2498  CD  LYS   315      10.246  21.095  42.456  1.00  0.00           C  
ATOM   2499  CE  LYS   315       9.685  20.268  41.296  1.00  0.00           C  
ATOM   2500  NZ  LYS   315       9.637  18.838  41.670  1.00  0.00           N  
ATOM   2501  N   LYS   316       8.819  25.803  43.474  1.00  0.00           N  
ATOM   2502  CA  LYS   316       7.525  26.373  43.092  1.00  0.00           C  
ATOM   2503  C   LYS   316       7.662  27.774  42.517  1.00  0.00           C  
ATOM   2504  O   LYS   316       7.108  28.068  41.460  1.00  0.00           O  
ATOM   2505  CB  LYS   316       6.578  26.383  44.270  1.00  0.00           C  
ATOM   2506  CG  LYS   316       5.189  26.926  43.931  1.00  0.00           C  
ATOM   2507  CD  LYS   316       4.413  26.052  42.945  1.00  0.00           C  
ATOM   2508  CE  LYS   316       2.980  26.528  42.698  1.00  0.00           C  
ATOM   2509  NZ  LYS   316       2.313  25.643  41.718  1.00  0.00           N  
ATOM   2510  N   ASN   317       8.411  28.623  43.211  1.00  0.00           N  
ATOM   2511  CA  ASN   317       8.598  30.034  42.859  1.00  0.00           C  
ATOM   2512  C   ASN   317       9.158  30.183  41.463  1.00  0.00           C  
ATOM   2513  O   ASN   317       8.808  31.084  40.702  1.00  0.00           O  
ATOM   2514  CB  ASN   317       9.570  30.656  43.858  1.00  0.00           C  
ATOM   2515  CG  ASN   317       8.841  30.819  45.184  1.00  0.00           C  
ATOM   2516  OD1 ASN   317       7.612  30.830  45.234  1.00  0.00           O  
ATOM   2517  ND2 ASN   317       9.559  30.958  46.331  1.00  0.00           N  
ATOM   2518  N   HIS   318       9.984  29.226  41.103  1.00  0.00           N  
ATOM   2519  CA  HIS   318      10.835  29.333  39.946  1.00  0.00           C  
ATOM   2520  C   HIS   318      10.347  28.355  38.841  1.00  0.00           C  
ATOM   2521  O   HIS   318      10.980  28.186  37.796  1.00  0.00           O  
ATOM   2522  CB  HIS   318      12.256  29.089  40.514  1.00  0.00           C  
ATOM   2523  CG  HIS   318      12.713  30.178  41.439  1.00  0.00           C  
ATOM   2524  ND1 HIS   318      13.748  30.040  42.342  1.00  0.00           N  
ATOM   2525  CD2 HIS   318      12.269  31.446  41.602  1.00  0.00           C  
ATOM   2526  CE1 HIS   318      13.926  31.142  43.005  1.00  0.00           C  
ATOM   2527  NE2 HIS   318      13.040  32.023  42.582  1.00  0.00           N  
TER    2528      HIS   318                                                      
HETATM 2719 MG    MG A 553       6.735  -1.062  55.926  1.00 18.35          MG  
HETATM 2720 MG    MG A 554      10.206  -2.467  56.746  1.00 15.79          MG  
HETATM 2533  PA  ATP X1476       9.034  -5.338  55.796  1.00  8.03           P  
HETATM 2534  PB  ATP X1476       7.312  -3.754  57.568  1.00  9.57           P  
HETATM 2535  PC  ATP X1476       8.618  -1.243  58.706  1.00 23.01           P  
HETATM 2536  C5' ATP X1476       9.946  -6.950  57.655  1.00  8.55           C  
HETATM 2537  O5' ATP X1476       9.527  -6.774  56.304  1.00  7.97           O  
HETATM 2538  C4' ATP X1476      11.360  -7.511  57.697  1.00  8.46           C  
HETATM 2539  O4' ATP X1476      11.394  -8.776  57.055  1.00  7.52           O  
HETATM 2540  C3' ATP X1476      12.398  -6.685  56.952  1.00  8.77           C  
HETATM 2541  O3' ATP X1476      12.977  -5.698  57.791  1.00  9.88           O  
HETATM 2542  C2' ATP X1476      13.448  -7.704  56.578  1.00  8.56           C  
HETATM 2543  O2' ATP X1476      14.258  -8.028  57.723  1.00  9.86           O  
HETATM 2544  C1' ATP X1476      12.609  -8.915  56.298  1.00  8.00           C  
HETATM 2545  N1  ATP X1476      13.326 -11.702  52.013  1.00  6.50           N  
HETATM 2546  O1A ATP X1476       8.501  -5.559  54.411  1.00  8.41           O1-
HETATM 2547  O1B ATP X1476       6.609  -2.877  56.550  1.00 10.38           O  
HETATM 2548  O1G ATP X1476       7.434  -0.630  57.969  1.00 18.31           O  
HETATM 2549  C2  ATP X1476      13.962 -11.732  53.201  1.00  7.52           C  
HETATM 2550  O2A ATP X1476      10.131  -4.327  55.991  1.00  8.40           O  
HETATM 2551  O2B ATP X1476       6.511  -4.324  58.700  1.00 12.19           O  
HETATM 2552  O2G ATP X1476       9.991  -0.745  58.247  1.00 18.50           O  
HETATM 2553  O3B ATP X1476       8.754  -2.975  58.221  1.00 11.73           O  
HETATM 2554  N3  ATP X1476      13.687 -10.942  54.246  1.00  7.75           N  
HETATM 2555  O3A ATP X1476       7.808  -5.079  56.801  1.00  9.74           O  
HETATM 2556  O3G ATP X1476       8.426  -1.318  60.201  1.00 23.63           O  
HETATM 2557  C4  ATP X1476      12.705 -10.028  54.097  1.00  6.96           C  
HETATM 2558  C5  ATP X1476      11.980  -9.895  52.835  1.00  6.95           C  
HETATM 2559  C6  ATP X1476      12.349 -10.818  51.772  1.00  6.75           C  
HETATM 2560  N6  ATP X1476      11.723 -10.805  50.587  1.00  7.06           N  
HETATM 2561  N7  ATP X1476      11.060  -8.924  52.972  1.00  7.06           N  
HETATM 2562  C8  ATP X1476      11.219  -8.455  54.233  1.00  6.86           C  
HETATM 2563  N9  ATP X1476      12.204  -9.102  54.889  1.00  7.25           N  
END
