# Supplementary material for: An ATP-responsive metabolic cassette comprised of inositol tris/tetrakisphosphate kinase 1 (ITPK1) and inositol pentakisphosphate 2-kinase (IPK1) buffers diphosphosphoinositol phosphate levels
Source: Biochem J. 2020 Jul 24;477(14):2621–38. doi: 10.1042/BCJ20200423 (PMC7115839; doi:10.1042/BCJ20200423)
Supplement: Supplementary Docking files [file BCJ-477-2621-s2.zip › BCJ-2020-0423_supp2.pdb]

HETATM    1  C02 LIG A   1       8.500   2.789  59.319  1.00 20.00      .181 C  
HETATM    2  C03 LIG A   1       7.022   2.427  59.109  1.00 20.00      .181 C  
HETATM    3  C06 LIG A   1       7.854   4.271  61.288  1.00 20.00      .182 C  
HETATM    4  C07 LIG A   1       8.798   3.172  60.775  1.00 20.00      .198 C  
HETATM    5  C04 LIG A   1       6.079   3.525  59.621  1.00 20.00      .199 C  
HETATM    6  C05 LIG A   1       6.376   3.909  61.077  1.00 20.00      .199 C  
HETATM    7 1H01 LIG A   1       8.840   0.887  59.190  1.00 20.00      .210 H  
HETATM    8 1H13 LIG A   1       7.297   4.261  63.143  1.00 20.00      .210 H  
HETATM    9 1H24 LIG A   1       7.525   0.938  60.242  1.00 20.00      .210 H  
HETATM   10  O08 LIG A   1      10.122   3.634  60.861  1.00 20.00      .272 O  
HETATM   11  O14 LIG A   1       5.583   5.015  61.428  1.00 20.00      .272 O  
HETATM   12  O19 LIG A   1       4.755   3.063  59.535  1.00 20.00      .272 O  
HETATM   13  O01 LIG A   1       9.295   1.683  58.969  1.00 20.00      .390 O  
HETATM   14  O13 LIG A   1       8.084   4.463  62.660  1.00 20.00      .390 O  
HETATM   15  O24 LIG A   1       6.745   1.233  59.796  1.00 20.00      .390 O  
HETATM   16  P09 LIG A   1      11.183   2.806  61.814  1.00 20.00      .422 P  
HETATM   17  P15 LIG A   1       4.241   4.757  62.349  1.00 20.00      .422 P  
HETATM   18  P20 LIG A   1       3.985   3.153  58.080  1.00 20.00      .422 P  
HETATM   19  O10 LIG A   1      11.072   1.328  61.524  1.00 20.00      .617 O  
HETATM   20  O11 LIG A   1      12.588   3.272  61.524  1.00 20.00      .617 O1-
HETATM   21  O12 LIG A   1      10.857   3.059  63.267  1.00 20.00      .617 O  
HETATM   22  O16 LIG A   1       3.011   4.829  61.476  1.00 20.00      .617 O  
HETATM   23  O17 LIG A   1       4.324   3.392  62.989  1.00 20.00      .617 O1-
HETATM   24  O18 LIG A   1       4.158   5.813  63.425  1.00 20.00      .617 O  
HETATM   25  O21 LIG A   1       4.926   3.726  57.047  1.00 20.00      .617 O  
HETATM   26  O22 LIG A   1       2.772   4.043  58.206  1.00 20.00      .617 O1-
HETATM   27  O23 LIG A   1       3.551   1.771  57.654  1.00 20.00      .617 O  
CONECT    1    2    4   13
CONECT    2    1    5   15
CONECT    3    4   14    6
CONECT    4    1    3   10
CONECT    5    2    6   12
CONECT    6    5    3   11
CONECT    7   13
CONECT    8   14
CONECT    9   15
CONECT   10    4   16
CONECT   11    6   17
CONECT   12    5   18
CONECT   13    1    7
CONECT   14    3    8
CONECT   15    2    9
CONECT   16   10   19   20   21
CONECT   17   11   22   23   24
CONECT   18   12   25   26   27
CONECT   19   16
CONECT   20   16
CONECT   21   16
CONECT   22   17
CONECT   23   17
CONECT   24   17
CONECT   25   18
CONECT   26   18
CONECT   27   18
END
