# Supplementary material for: An ATP-responsive metabolic cassette comprised of inositol tris/tetrakisphosphate kinase 1 (ITPK1) and inositol pentakisphosphate 2-kinase (IPK1) buffers diphosphosphoinositol phosphate levels
Source: Biochem J. 2020 Jul 24;477(14):2621–38. doi: 10.1042/BCJ20200423 (PMC7115839; doi:10.1042/BCJ20200423)
Supplement: Supplementary Docking files [file BCJ-477-2621-s2.zip › BCJ-2020-0423_supp3.pdb]

HETATM    1  C02 LIG A   1       7.338   2.757  58.696  1.00 20.00           C  
HETATM    2  C03 LIG A   1       8.535   2.170  59.459  1.00 20.00           C  
HETATM    3  C05 LIG A   1       7.420   2.767  61.670  1.00 20.00           C  
HETATM    4  C04 LIG A   1       8.711   2.815  60.842  1.00 20.00           C  
HETATM    5  C06 LIG A   1       6.223   3.353  60.908  1.00 20.00           C  
HETATM    6  C07 LIG A   1       6.046   2.709  59.523  1.00 20.00           C  
HETATM    7 1H01 LIG A   1       7.030   4.664  58.843  1.00 20.00           H  
HETATM    8  H19 LIG A   1       8.415   3.785  62.948  1.00 20.00           H  
HETATM    9 1H28 LIG A   1       9.530   3.027  58.035  1.00 20.00           H  
HETATM   10  O08 LIG A   1       5.035   3.394  58.828  1.00 20.00           O  
HETATM   11  O13 LIG A   1       5.056   3.139  61.660  1.00 20.00           O  
HETATM   12  O23 LIG A   1       9.723   2.130  61.537  1.00 20.00           O  
HETATM   13  O01 LIG A   1       7.618   4.096  58.370  1.00 20.00           O  
HETATM   14  O18 LIG A   1       7.611   3.501  62.853  1.00 20.00           O  
HETATM   15  O28 LIG A   1       9.702   2.385  58.707  1.00 20.00           O  
HETATM   16  P09 LIG A   1       4.378   2.680  57.496  1.00 20.00           P  
HETATM   17  P14 LIG A   1       4.121   4.441  62.047  1.00 20.00           P  
HETATM   18  P24 LIG A   1      11.068   2.966  61.990  1.00 20.00           P  
HETATM   19  O10 LIG A   1       2.932   2.338  57.770  1.00 20.00           O  
HETATM   20  O11 LIG A   1       5.140   1.419  57.171  1.00 20.00           O1-
HETATM   21  O12 LIG A   1       4.456   3.632  56.326  1.00 20.00           O  
HETATM   22  O15 LIG A   1       3.531   4.244  63.422  1.00 20.00           O  
HETATM   23  O16 LIG A   1       4.971   5.690  62.037  1.00 20.00           O1-
HETATM   24  O17 LIG A   1       3.008   4.580  61.037  1.00 20.00           O  
HETATM   25  O25 LIG A   1      11.471   3.911  60.885  1.00 20.00           O  
HETATM   26  O26 LIG A   1      12.195   1.997  62.260  1.00 20.00           O1-
HETATM   27  O27 LIG A   1      10.773   3.754  63.244  1.00 20.00           O  
CONECT    1    2    6   13
CONECT    2    1    4   15
CONECT    3    5   14    4
CONECT    4    2    3   12
CONECT    5    3    6   11
CONECT    6    1    5   10
CONECT    7   13
CONECT    8   14
CONECT    9   15
CONECT   10    6   16
CONECT   11    5   17
CONECT   12    4   18
CONECT   13    1    7
CONECT   14    3    8
CONECT   15    2    9
CONECT   16   10   19   20   21
CONECT   17   11   22   23   24
CONECT   18   12   25   26   27
CONECT   19   16
CONECT   20   16
CONECT   21   16
CONECT   22   17
CONECT   23   17
CONECT   24   17
CONECT   25   18
CONECT   26   18
CONECT   27   18
END
