# Supplementary material for: An ATP-responsive metabolic cassette comprised of inositol tris/tetrakisphosphate kinase 1 (ITPK1) and inositol pentakisphosphate 2-kinase (IPK1) buffers diphosphosphoinositol phosphate levels
Source: Biochem J. 2020 Jul 24;477(14):2621–38. doi: 10.1042/BCJ20200423 (PMC7115839; doi:10.1042/BCJ20200423)
Supplement: Supplementary Docking files [file BCJ-477-2621-s2.zip › BCJ-2020-0423_supp4.pdb]

HETATM    1  C02 LIG A   1       8.980   2.630  59.804  1.00 20.00           C  
HETATM    2  C03 LIG A   1       7.755   3.098  59.003  1.00 20.00           C  
HETATM    3  C04 LIG A   1       6.764   3.889  59.872  1.00 20.00           C  
HETATM    4  C07 LIG A   1       8.584   1.861  61.070  1.00 20.00           C  
HETATM    5  C05 LIG A   1       6.367   3.119  61.139  1.00 20.00           C  
HETATM    6  C06 LIG A   1       7.592   2.651  61.940  1.00 20.00           C  
HETATM    7 1H01 LIG A   1       9.219   1.115  58.619  1.00 20.00           H  
HETATM    8 1H28 LIG A   1       7.271   1.913  57.550  1.00 20.00           H  
HETATM    9  O08 LIG A   1       9.740   1.598  61.823  1.00 20.00           O  
HETATM   10  O13 LIG A   1       7.161   1.831  62.994  1.00 20.00           O  
HETATM   11  O18 LIG A   1       5.585   3.956  61.954  1.00 20.00           O  
HETATM   12  O23 LIG A   1       5.608   4.151  59.119  1.00 20.00           O  
HETATM   13  O01 LIG A   1       9.763   1.793  58.989  1.00 20.00           O  
HETATM   14  O28 LIG A   1       7.100   1.973  58.477  1.00 20.00           O  
HETATM   15  P09 LIG A   1      10.763   2.848  62.152  1.00 20.00           P  
HETATM   16  P14 LIG A   1       6.373   0.430  62.628  1.00 20.00           P  
HETATM   17  P19 LIG A   1       6.233   5.383  62.463  1.00 20.00           P  
HETATM   18  P24 LIG A   1       4.508   2.940  58.919  1.00 20.00           P  
HETATM   19  O10 LIG A   1      10.301   3.564  63.398  1.00 20.00           O  
HETATM   20  O11 LIG A   1      10.769   3.812  60.989  1.00 20.00           O1-
HETATM   21  O12 LIG A   1      12.159   2.312  62.368  1.00 20.00           O  
HETATM   22  O15 LIG A   1       7.126  -0.739  63.218  1.00 20.00           O  
HETATM   23  O16 LIG A   1       6.297   0.273  61.128  1.00 20.00           O1-
HETATM   24  O17 LIG A   1       4.978   0.472  63.201  1.00 20.00           O  
HETATM   25  O20 LIG A   1       5.280   6.055  63.422  1.00 20.00           O  
HETATM   26  O21 LIG A   1       7.546   5.120  63.158  1.00 20.00           O1-
HETATM   27  O22 LIG A   1       6.466   6.283  61.272  1.00 20.00           O  
HETATM   28  O25 LIG A   1       4.594   2.410  57.508  1.00 20.00           O  
HETATM   29  O26 LIG A   1       3.120   3.475  59.173  1.00 20.00           O1-
HETATM   30  O27 LIG A   1       4.804   1.825  59.894  1.00 20.00           O  
CONECT    1    2    4   13
CONECT    2    1    3   14
CONECT    3    2    5   12
CONECT    4    1    9    6
CONECT    5    3    6   11
CONECT    6    5    4   10
CONECT    7   13
CONECT    8   14
CONECT    9    4   15
CONECT   10    6   16
CONECT   11    5   17
CONECT   12    3   18
CONECT   13    1    7
CONECT   14    2    8
CONECT   15    9   19   20   21
CONECT   16   10   22   23   24
CONECT   17   11   25   26   27
CONECT   18   12   28   29   30
CONECT   19   15
CONECT   20   15
CONECT   21   15
CONECT   22   16
CONECT   23   16
CONECT   24   16
CONECT   25   17
CONECT   26   17
CONECT   27   17
CONECT   28   18
CONECT   29   18
CONECT   30   18
END
