# Supplementary material for: An ATP-responsive metabolic cassette comprised of inositol tris/tetrakisphosphate kinase 1 (ITPK1) and inositol pentakisphosphate 2-kinase (IPK1) buffers diphosphosphoinositol phosphate levels
Source: Biochem J. 2020 Jul 24;477(14):2621–38. doi: 10.1042/BCJ20200423 (PMC7115839; doi:10.1042/BCJ20200423)
Supplement: Supplementary Docking files [file BCJ-477-2621-s2.zip › BCJ-2020-0423_supp4b.pdb]

HETATM    1  C02 LIG A   1       7.163   2.758  58.693  1.00 20.00      .181 C  
HETATM    2  C03 LIG A   1       8.269   2.200  59.603  1.00 20.00      .181 C  
HETATM    3  C04 LIG A   1       8.279   2.877  60.982  1.00 20.00      .199 C  
HETATM    4  C07 LIG A   1       5.785   2.715  59.367  1.00 20.00      .199 C  
HETATM    5  C05 LIG A   1       6.901   2.834  61.657  1.00 20.00      .200 C  
HETATM    6  C06 LIG A   1       5.796   3.391  60.747  1.00 20.00      .200 C  
HETATM    7 1H01 LIG A   1       8.218   4.112  57.796  1.00 20.00      .210 H  
HETATM    8 1H28 LIG A   1      10.192   2.428  59.643  1.00 20.00      .210 H  
HETATM    9  O08 LIG A   1       4.856   3.373  58.544  1.00 20.00      .272 O  
HETATM   10  O13 LIG A   1       4.551   3.182  61.365  1.00 20.00      .272 O  
HETATM   11  O18 LIG A   1       6.948   3.597  62.836  1.00 20.00      .272 O  
HETATM   12  O23 LIG A   1       9.209   2.218  61.805  1.00 20.00      .272 O  
HETATM   13  O01 LIG A   1       7.469   4.092  58.371  1.00 20.00      .390 O  
HETATM   14  O28 LIG A   1       9.514   2.410  58.986  1.00 20.00      .390 O  
HETATM   15  P09 LIG A   1       4.241   2.561  57.249  1.00 20.00      .422 P  
HETATM   16  P14 LIG A   1       4.078   1.633  61.673  1.00 20.00      .422 P  
HETATM   17  P19 LIG A   1       6.791   5.234  62.719  1.00 20.00      .422 P  
HETATM   18  P24 LIG A   1      10.614   2.993  62.178  1.00 20.00      .422 P  
HETATM   19  O10 LIG A   1       2.809   2.173  57.532  1.00 20.00      .617 O  
HETATM   20  O11 LIG A   1       5.059   1.317  56.999  1.00 20.00      .617 O1-
HETATM   21  O12 LIG A   1       4.290   3.450  56.029  1.00 20.00      .617 O  
HETATM   22  O15 LIG A   1       2.945   1.261  60.748  1.00 20.00      .617 O  
HETATM   23  O16 LIG A   1       5.242   0.698  61.448  1.00 20.00      .617 O1-
HETATM   24  O17 LIG A   1       3.614   1.524  63.106  1.00 20.00      .617 O  
HETATM   25  O20 LIG A   1       5.493   5.661  63.362  1.00 20.00      .617 O  
HETATM   26  O21 LIG A   1       7.947   5.902  63.425  1.00 20.00      .617 O1-
HETATM   27  O22 LIG A   1       6.788   5.637  61.264  1.00 20.00      .617 O  
HETATM   28  O25 LIG A   1      11.694   1.974  62.453  1.00 20.00      .617 O  
HETATM   29  O26 LIG A   1      10.406   3.849  63.405  1.00 20.00      .617 O1-
HETATM   30  O27 LIG A   1      11.031   3.869  61.020  1.00 20.00      .617 O  
CONECT    1    2    4   13
CONECT    2    1    3   14
CONECT    3    2    5   12
CONECT    4    1    9    6
CONECT    5    3    6   11
CONECT    6    5    4   10
CONECT    7   13
CONECT    8   14
CONECT    9    4   15
CONECT   10    6   16
CONECT   11    5   17
CONECT   12    3   18
CONECT   13    1    7
CONECT   14    2    8
CONECT   15    9   19   20   21
CONECT   16   10   22   23   24
CONECT   17   11   25   26   27
CONECT   18   12   28   29   30
CONECT   19   15
CONECT   20   15
CONECT   21   15
CONECT   22   16
CONECT   23   16
CONECT   24   16
CONECT   25   17
CONECT   26   17
CONECT   27   17
CONECT   28   18
CONECT   29   18
CONECT   30   18
END
