# Supplementary material for: An ATP-responsive metabolic cassette comprised of inositol tris/tetrakisphosphate kinase 1 (ITPK1) and inositol pentakisphosphate 2-kinase (IPK1) buffers diphosphosphoinositol phosphate levels
Source: Biochem J. 2020 Jul 24;477(14):2621–38. doi: 10.1042/BCJ20200423 (PMC7115839; doi:10.1042/BCJ20200423)
Supplement: Supplementary Docking files [file BCJ-477-2621-s2.zip › BCJ-2020-0423_supp5.pdb]

HETATM    1  H21 LIG A   1       4.521   1.482  64.219  1.00 20.00      .148 H  
HETATM    2  C19 LIG A   1       4.553   1.449  62.125  1.00 20.00      .192 C  
HETATM    3  C13 LIG A   1       3.238   1.578  61.344  1.00 20.00      .199 C  
HETATM    4  C25 LIG A   1       5.304   2.787  62.215  1.00 20.00      .199 C  
HETATM    5  C06 LIG A   1       4.197   3.556  60.053  1.00 20.00      .200 C  
HETATM    6  C07 LIG A   1       3.446   2.217  59.963  1.00 20.00      .200 C  
HETATM    7  C31 LIG A   1       5.511   3.428  60.834  1.00 20.00      .200 C  
HETATM    8  O05 LIG A   1       4.483   4.006  58.753  1.00 20.00      .272 O  
HETATM    9  O08 LIG A   1       4.187   1.335  59.160  1.00 20.00      .272 O  
HETATM   10  O14 LIG A   1       2.685   0.297  61.173  1.00 20.00      .272 O  
HETATM   11  O26 LIG A   1       6.557   2.565  62.807  1.00 20.00      .272 O  
HETATM   12  O32 LIG A   1       6.064   4.708  61.006  1.00 20.00      .272 O  
HETATM   13  O20 LIG A   1       4.268   1.000  63.425  1.00 20.00      .339 O  
HETATM   14  P02 LIG A   1       5.927   3.590  58.079  1.00 20.00      .422 P  
HETATM   15  P09 LIG A   1       3.478   0.727  57.802  1.00 20.00      .422 P  
HETATM   16  P15 LIG A   1       1.315  -0.085  62.005  1.00 20.00      .422 P  
HETATM   17  P27 LIG A   1       7.561   1.450  62.126  1.00 20.00      .422 P  
HETATM   18  P33 LIG A   1       5.518   5.638  62.253  1.00 20.00      .422 P  
HETATM   19  O01 LIG A   1       5.826   3.685  56.574  1.00 20.00      .617 O  
HETATM   20  O03 LIG A   1       6.277   2.175  58.471  1.00 20.00      .617 O  
HETATM   21  O04 LIG A   1       7.002   4.529  58.571  1.00 20.00      .617 O1-
HETATM   22  O10 LIG A   1       2.428  -0.285  58.192  1.00 20.00      .617 O  
HETATM   23  O11 LIG A   1       4.526   0.060  56.944  1.00 20.00      .617 O1-
HETATM   24  O12 LIG A   1       2.832   1.848  57.026  1.00 20.00      .617 O  
HETATM   25  O16 LIG A   1       1.677  -0.901  63.223  1.00 20.00      .617 O  
HETATM   26  O17 LIG A   1       0.620   1.183  62.438  1.00 20.00      .617 O1-
HETATM   27  O18 LIG A   1       0.393  -0.887  61.118  1.00 20.00      .617 O  
HETATM   28  O28 LIG A   1       8.676   2.158  61.393  1.00 20.00      .617 O  
HETATM   29  O29 LIG A   1       8.147   0.574  63.207  1.00 20.00      .617 O1-
HETATM   30  O30 LIG A   1       6.782   0.598  61.154  1.00 20.00      .617 O  
HETATM   31  O34 LIG A   1       4.338   4.962  62.906  1.00 20.00      .617 O  
HETATM   32  O35 LIG A   1       5.096   6.989  61.725  1.00 20.00      .617 O1-
HETATM   33  O36 LIG A   1       6.622   5.816  63.268  1.00 20.00      .617 O  
CONECT    1   13
CONECT    2    4   13    3
CONECT    3    2   10    6
CONECT    4    2    7   11
CONECT    5    6    7    8
CONECT    6    5    3    9
CONECT    7    4    5   12
CONECT    8    5   14
CONECT    9    6   15
CONECT   10    3   16
CONECT   11    4   17
CONECT   12    7   18
CONECT   13    2    1
CONECT   14    8   20   21   19
CONECT   15    9   22   23   24
CONECT   16   10   25   26   27
CONECT   17   11   28   29   30
CONECT   18   12   31   32   33
CONECT   19   14
CONECT   20   14
CONECT   21   14
CONECT   22   15
CONECT   23   15
CONECT   24   15
CONECT   25   16
CONECT   26   16
CONECT   27   16
CONECT   28   17
CONECT   29   17
CONECT   30   17
CONECT   31   18
CONECT   32   18
CONECT   33   18
END
