# Supplementary material for: An ATP-responsive metabolic cassette comprised of inositol tris/tetrakisphosphate kinase 1 (ITPK1) and inositol pentakisphosphate 2-kinase (IPK1) buffers diphosphosphoinositol phosphate levels
Source: Biochem J. 2020 Jul 24;477(14):2621–38. doi: 10.1042/BCJ20200423 (PMC7115839; doi:10.1042/BCJ20200423)
Supplement: Supplementary Docking files [file BCJ-477-2621-s2.zip › BCJ-2020-0423_supp6.pdb]

HETATM    1  C06 LIG A   1       5.162   3.862  60.292  1.00 20.00      .200 C  
HETATM    2  C07 LIG A   1       4.233   2.648  60.121  1.00 20.00      .200 C  
HETATM    3  C13 LIG A   1       4.324   1.680  61.311  1.00 20.00      .200 C  
HETATM    4  C19 LIG A   1       5.771   1.262  61.607  1.00 20.00      .200 C  
HETATM    5  C25 LIG A   1       6.699   2.474  61.777  1.00 20.00      .200 C  
HETATM    6  C31 LIG A   1       6.608   3.444  60.588  1.00 20.00      .200 C  
HETATM    7  O05 LIG A   1       5.141   4.620  59.110  1.00 20.00      .272 O  
HETATM    8  O08 LIG A   1       4.593   1.963  58.950  1.00 20.00      .272 O  
HETATM    9  O14 LIG A   1       3.570   0.531  61.019  1.00 20.00      .272 O  
HETATM   10  O20 LIG A   1       5.792   0.503  62.789  1.00 20.00      .272 O  
HETATM   11  O26 LIG A   1       8.021   2.020  61.895  1.00 20.00      .272 O  
HETATM   12  O32 LIG A   1       7.362   4.592  60.880  1.00 20.00      .272 O  
HETATM   13  P02 LIG A   1       6.186   4.219  57.901  1.00 20.00      .422 P  
HETATM   14  P09 LIG A   1       3.433   1.103  58.156  1.00 20.00      .422 P  
HETATM   15  P15 LIG A   1       2.218   0.230  61.913  1.00 20.00      .422 P  
HETATM   16  P21 LIG A   1       6.378  -1.036  62.724  1.00 20.00      .422 P  
HETATM   17  P27 LIG A   1       9.059   2.288  60.643  1.00 20.00      .422 P  
HETATM   18  P33 LIG A   1       6.890   5.542  62.142  1.00 20.00      .422 P  
HETATM   19  O01 LIG A   1       5.628   4.687  56.578  1.00 20.00      .617 O  
HETATM   20  O03 LIG A   1       6.367   2.721  57.869  1.00 20.00      .617 O  
HETATM   21  O04 LIG A   1       7.521   4.882  58.148  1.00 20.00      .617 O1-
HETATM   22  O10 LIG A   1       2.170   1.078  58.983  1.00 20.00      .617 O  
HETATM   23  O11 LIG A   1       3.918  -0.310  57.936  1.00 20.00      .617 O1-
HETATM   24  O12 LIG A   1       3.150   1.750  56.823  1.00 20.00      .617 O  
HETATM   25  O16 LIG A   1       2.618  -0.330  63.258  1.00 20.00      .617 O  
HETATM   26  O17 LIG A   1       1.450   1.514  62.111  1.00 20.00      .617 O1-
HETATM   27  O18 LIG A   1       1.348  -0.772  61.191  1.00 20.00      .617 O  
HETATM   28  O22 LIG A   1       5.416  -1.971  63.419  1.00 20.00      .617 O  
HETATM   29  O23 LIG A   1       6.534  -1.456  61.282  1.00 20.00      .617 O1-
HETATM   30  O24 LIG A   1       7.721  -1.092  63.413  1.00 20.00      .617 O  
HETATM   31  O28 LIG A   1      10.262   1.387  60.784  1.00 20.00      .617 O  
HETATM   32  O29 LIG A   1       8.359   1.993  59.337  1.00 20.00      .617 O1-
HETATM   33  O30 LIG A   1       9.505   3.730  60.659  1.00 20.00      .617 O  
HETATM   34  O34 LIG A   1       6.220   4.688  63.192  1.00 20.00      .617 O  
HETATM   35  O35 LIG A   1       5.919   6.588  61.649  1.00 20.00      .617 O1-
HETATM   36  O36 LIG A   1       8.099   6.220  62.742  1.00 20.00      .617 O  
CONECT    1    2    6    7
CONECT    2    1    3    8
CONECT    3    2    4    9
CONECT    4    3    5   10
CONECT    5    4    6   11
CONECT    6    1    5   12
CONECT    7    1   13
CONECT    8    2   14
CONECT    9    3   15
CONECT   10    4   16
CONECT   11    5   17
CONECT   12    6   18
CONECT   13    7   20   21   19
CONECT   14    8   22   23   24
CONECT   15    9   25   26   27
CONECT   16   10   28   29   30
CONECT   17   11   31   32   33
CONECT   18   12   34   35   36
CONECT   19   13
CONECT   20   13
CONECT   21   13
CONECT   22   14
CONECT   23   14
CONECT   24   14
CONECT   25   15
CONECT   26   15
CONECT   27   15
CONECT   28   16
CONECT   29   16
CONECT   30   16
CONECT   31   17
CONECT   32   17
CONECT   33   17
CONECT   34   18
CONECT   35   18
CONECT   36   18
END
